# Supplementary material for: A protocol for identifying universal reference genes within a genus based on RNA-Seq data: a case study of poplar stem gene expression
Source: For Res (Fayettev). 2024 Jun 1;4:e021. doi: 10.48130/forres-0024-0017 (PMC11524287; doi:10.48130/forres-0024-0017)
Supplement: Supplementary file 1 — Supplementary data to this article can be found online. [file forres-0024-0017-S1.zip]

Archive with 13 entries (13 files):
- 10.48130_forres-0024-0017-Suppl-Dataset-S8.xlsx
- 10.48130_forres-0024-0017-Suppl-DatasetS1.xlsx
- 10.48130_forres-0024-0017-Suppl-DatasetS2.xlsx
- 10.48130_forres-0024-0017-Suppl-DatasetS3.xlsx
- 10.48130_forres-0024-0017-Suppl-DatasetS4.xlsx
- 10.48130_forres-0024-0017-Suppl-DatasetS5.xlsx
- 10.48130_forres-0024-0017-Suppl-DatasetS6.xlsx
- 10.48130_forres-0024-0017-Suppl-DatasetS7.xlsx
- 10.48130_forres-0024-0017-Suppl-TableS1.pdf
- 10.48130_forres-0024-0017-Suppl-TableS2.pdf
- 10.48130_forres-0024-0017-Suppl-TableS3.pdf
- 10.48130_forres-0024-0017-Suppl-TableS4.pdf
- 10.48130_forres-0024-0017-Suppl-TableS5.pdf
