# Supplementary material for: A protocol for identifying universal reference genes within a genus based on RNA-Seq data: a case study of poplar stem gene expression
Source: For Res (Fayettev). 2024 Jun 1;4:e021. doi: 10.48130/forres-0024-0017 (PMC11524287; doi:10.48130/forres-0024-0017)
Supplement: Supplementary file 1 — Supplementary data to this article can be found online. [file forres-0024-0017-S1.zip › 10.48130_forres-0024-0017-Suppl-Dataset-S8.xlsx]

## Sheet: sheet1
Supplementary Dataset 8. Gene expression levels and CV values of 18 reference genes in the test dataset
	ERR11268445	ERR11268446	ERR11268447	ERR11268448	ERR11268449	ERR11268450	ERR11268451	ERR11268452	ERR11268453	ERR11268454	ERR11268455	ERR11268456	ERR11268457	ERR11268458	ERR11268459	ERR11268460	ERR11268461	ERR11268462	ERR11268463	ERR11268464	SRR22681397	SRR22681398	SRR22681399	SRR22681400	SRR22681401	SRR22681402	SRR22681403	SRR22681411	SRR22681414	SRR22681415	SRR22681416	SRR22681417	SRR22681418	SRR22681419	SRR22681420	SRR22681421	SRR22681422	SRR22681423	SRR22954651	SRR22954652	SRR22954653	SRR22954654	SRR22954655	SRR22954656	SRR24045017	SRR24045018	SRR24045019	SRR24045020	SRR24045021
Potri.001G097400	903.78	973.574	835.429	929.857	843.007	954.225	961.213	948.149	960.964	851.879	1135.4	1121.76	1027.07	1000.28	1164.33	1023.93	1083.63	976.578	1104.57	1087.78	400.936	371.492	399.379	248.977	285.201	396.583	416.833	313.905	385.578	366.415	298.806	321.538	356.67	399.22	347.694	360.853	429.633	407.308	1239.07	1119.39	996.244	992.178	1061.57	1108.81	228.172	417.384	190.213	467.405	202.469
Potri.001G197400	1053.52	1179.25	1055.21	1035.7	1005.78	997.951	996.464	1019.62	1003.65	1084.15	1194.63	1187.02	1292.41	1295.1	1315.57	1188.21	1167.39	1000.4	1095.44	1230.03	563.191	693.375	768.413	702.622	620.178	766.867	802.381	647.82	619.114	601.231	538.519	595.484	551.517	541.54	556.31	544.961	786.807	753.1	1177.71	1194.05	1115.65	1159.18	1241.74	1248.76	1039.77	1108.9	1254.5	786.156	809.874
Potri.001G349400	1246.71	1002.75	1404.12	1288.29	1308.53	1469.77	1198.53	1327.8	1275.9	1379.83	1697.58	1692.83	1623.34	1656.93	1514.38	1636.73	1334.04	1588.48	1483.73	1642.13	942.963	531.857	997.469	982.193	722.42	991.984	982.733	674.083	845.353	1047.64	878.578	928.63	935.707	898.547	829.905	992.082	1022.48	1020.6	1198.37	1288.7	1209.31	1358.11	1406.36	1363.81	1421.02	1243.31	1446.98	764.715	1115.64
Potri.002G157500	1288.82	1078.9	1292.6	1222.71	1216.06	1294.16	1293.58	1236	1183.42	1203.43	1619.28	1714.25	1486.27	1652.14	1530.56	1549.8	1525.37	1535.09	1595.19	1573.09	927.678	763.751	1093.4	984.303	1058.74	1039.32	972.611	956.722	869.679	1295.36	1007.91	807.908	1071.11	1153.03	1003.18	1125.69	884.151	939.511	1106.33	1084.7	1147.85	1244.52	1279.98	1240.01	1302.6	1356.5	1329.23	1040.58	1037.13
Potri.002G197600	465.259	528.064	427.171	422.072	353.417	402.707	363.209	403.914	394.474	413.698	314.218	327.349	390.66	436.488	409.036	347.685	324.472	352.357	320.683	375.493	302.171	425.716	441.471	337.596	250.224	488.102	470.203	285.141	252.998	316.098	283.196	291.358	353.367	296.701	264.475	320.875	511.607	428.745	438.276	485.028	406.224	469.688	414.13	456.846	372.585	621.655	584.225	370.208	326.429
Potri.003G045700	1447.25	1370.69	1653.25	1405.82	1634.08	1493.75	1669.38	1427.47	1466.67	1726.36	2113.19	2180.29	2205.91	1921.12	2056.6	1981.8	1993.56	2015.58	1791.62	2039.58	2504.38	2312.02	2497.1	2214.42	2721.52	2324.8	2060.24	2372.42	2413.21	2305.58	2490.79	2261.21	2147.72	2213.2	2317.58	2392.36	1807.83	1922.83	1991.65	1861.92	1778.25	1845.6	2066.11	1918.21	1334.37	1302.56	1684.74	1573.74	1392.49
Potri.004G064400	690.536	755.801	618.257	652.588	682.132	621.339	748.449	654.393	695.179	665.433	815.159	757.695	804.818	758.11	886.562	716.231	879.954	790.954	734.555	793.869	631.385	594.157	669.547	595.013	542.151	733.205	609.147	575.284	684.797	692.835	682.347	637.272	650.592	660.945	626.989	675.415	742.892	687.856	944.171	955.358	896.736	946.744	1070	1052.97	860.7	1233.58	1544.35	810.455	954.495
Potri.004G177500	1776.14	2008.35	1735.42	1803.87	1898.19	1761.75	1464.17	1788.76	1544.92	1920.97	2948.43	2996.11	3093.95	3153.05	3256.12	3083.96	2499.67	2643.91	2543.53	3089.71	3417.95	2553.14	2910.18	2682.83	3227.35	3156.89	2586.58	2825.15	2947.18	3781.56	3302.47	2899.65	3082.33	3134.66	2794.09	3559.08	2451.91	2480.2	2435.56	2253.47	2283.4	2390.19	2574.21	2552.68	1969.79	1615.6	1917.98	1496.55	2111.46
Potri.005G093900	1646.46	1858.9	1603.69	1440.89	1775.95	1395.72	1415.7	1472.71	1374.84	1674.25	1437.57	1264.52	1530.33	1285.53	1385.02	1388.13	1356.08	1530.16	1412.47	1514.52	2257.47	2467.77	2097.72	1997.09	2211.65	2152.28	1831.12	2086.03	2174.81	2981.64	2336.93	2291.39	2481.28	2540.05	2173.94	2739.53	1581.66	1825.9	1489.51	1311.63	1362.66	1613.52	1512.64	1608.04	2625.42	2106.38	2846.4	2121.19	2764.32
Potri.005G110600	1441.9	1283.15	1512.38	1459.72	1432.03	1418.29	1501.93	1392.72	1446.62	1501.62	2584.01	2651.42	2279.34	2556.71	2325.8	2192.15	2146.1	2067.32	2438.47	2372.19	1119.33	1272.53	1414.47	1231.17	1169.06	1415.92	1476.86	1161.82	1216.33	1234.72	1121.64	1145.7	1164.68	1232.64	1194.7	1204.6	1571.42	1402.74	1749.97	1640.28	1513.1	1713.59	1949.46	1866.41	1539.44	2335.41	2275.76	1286.44	1603.22
Potri.006G116700	1887.11	1964.23	1931.73	1917.51	1811.42	1890.82	1952.01	1813.02	1922.58	1887.07	1562.05	1526.61	1484.31	1601.41	1473.48	1569.8	1826.04	1701.82	1583.31	1701.74	1116.98	1254.07	1140.38	1063.43	952.464	1303.36	1123.52	927.958	1127.54	1233.43	1101.57	1109.71	1360.63	1227.81	1216.36	1400.28	1365.75	1141.77	1467.6	1138.2	1259.65	1306.53	1496.44	1348.33	2091.1	2313.3	2366.34	1710.96	2061.87
Potri.008G111700	377.02	427.718	382.171	359.735	433.221	432.328	323.552	416.372	318.813	364.732	491.906	501.731	509.131	449.888	536.503	525.873	411.762	464.881	349.005	448.708	318.632	374.953	474.752	338.651	429.147	461.804	323.897	371.433	325.978	566.396	373.507	329.664	386.392	498.121	341.994	455.537	285.446	290.801	381.3	398.017	327.203	350.578	383.669	356.595	89.5359	113.189	101.9	162.949	128.092
Potri.008G217300	3208.02	3145.61	3164.33	3235.02	3172.52	2996.68	2968.62	2772.98	2914.58	3177.76	5094.74	5265.11	5151.03	5449.39	5045.41	4621.6	3988.01	4387.62	4441.13	5107.33	2649	2931.56	2798.59	2806.27	2916.58	2972.79	2680.43	2717.59	2852.31	2564.91	2806.32	2621.06	2670.62	2903.09	2832.85	2945.74	2674.41	2605.09	3483.67	3378.14	2938.98	3861.27	4208.7	3969.65	1539.44	1906.53	2151.22	2452.81	1628.01
Potri.009G133000	2294.88	2453.15	2129.99	2092.83	2207.27	1952.18	1826.12	2184.81	1911.58	2290.09	2125.24	2161.93	2455.58	2340.38	2258.26	2246.91	2074.68	2297.3	2227.42	2305.25	3334.47	4032.19	4150.41	3740.99	4259.18	3949	3297.86	4472.21	3310.86	4446.01	3844.33	3218.86	3510.55	3823.35	3639.95	4064.06	2700.76	3087.9	1529.58	1773.14	1679.33	1715.44	1565.14	1682.05	1527.89	1451.12	1843.25	1640.92	1512.32
Potri.010G127500	1824.27	1658.21	1809.77	1824	1960.89	1807.6	1760.02	1767.12	1854.67	1882.67	3474.46	3687.52	3609.93	3393.31	3551	3235.21	3063.97	3144.93	3183.99	3497.62	2734.83	2941.94	2566.6	2549.9	2944.84	2479.43	2081.41	2673.82	2860.82	3390.63	2879.91	2748.75	2582.55	2926.01	2603.71	2961.52	2140.85	2067.3	3059.16	3818.49	3556.51	3228.26	3510.7	3216.76	2709.18	1348.54	1725.5	1673.8	2392.43
Potri.011G084400	934.529	908.099	1010.86	1042.19	972.213	970.446	1049.34	1005.85	1050.85	1057.79	1398.42	1380.78	1311.01	1470.27	1256.6	1214.29	1241.46	1258.3	1359.47	1385.87	348.026	341.496	408.189	358.696	367.264	436.557	368.985	377.687	370.982	421.894	432.599	358.683	351.165	361.831	368.213	371.373	436.22	406.376	1014.92	1050.6	913.126	982.355	1117.96	1076.51	476.562	633.151	554.788	453.112	512.369
Potri.013G070001	940.546	930.873	1080.65	878.559	1088.75	976.793	971.914	894.381	1005.59	1068.46	896.474	849.475	874.334	801.184	820.926	973.517	760.04	911.692	812.213	837.798	518.512	602.232	907.413	663.587	508.519	933.075	749.932	570.282	507.212	766.376	567.508	585.037	582.34	594.609	509.571	689.092	729.717	647.778	546.592	519.715	554.314	575.905	548.932	536.911	369.697	559.755	502.705	541.733	429.729
Potri.015G068300	595.612	598.52	644.996	622.069	595.362	528.95	587.303	584.889	528.983	570.64	465.805	534.364	512.068	554.224	552.674	543.257	509.633	530.588	481.481	493.684	489.118	610.308	670.526	596.068	519.281	568.05	636.752	502.748	469.505	541.882	511.76	474.762	463.45	516.212	452.572	475.526	599.437	601.175	715.015	673.16	636.847	701.156	659.108	726.647	719.176	645.531	733.678	571.75	723.102
[truncated: 41 more columns]
