# Supplementary material for: A protocol for identifying universal reference genes within a genus based on RNA-Seq data: a case study of poplar stem gene expression
Source: For Res (Fayettev). 2024 Jun 1;4:e021. doi: 10.48130/forres-0024-0017 (PMC11524287; doi:10.48130/forres-0024-0017)
Supplement: Supplementary file 1 — Supplementary data to this article can be found online. [file forres-0024-0017-S1.zip › 10.48130_forres-0024-0017-Suppl-DatasetS1.xlsx]

## Sheet: Sheet1
Supplementary Dataset 1. The list of RNA-Seq data of poplar stem samples for the training dataset
Sample	Organism Part	Control Type	Library Layout	Scientific Name	Reference
ERR1041185	stems	1E-10h-ACC-1	PAIRED	Populus tremula × P. tremuloides	Judith Felten et al., 2018
ERR1041186	stems	1E-10h-ACC-2	PAIRED	Populus tremula × P. tremuloides	Judith Felten et al., 2018
ERR1041187	stems	1E-10h-ACC-3	PAIRED	Populus tremula × P. tremuloides	Judith Felten et al., 2018
ERR1041188	stems	1E-10h-H2O-1	PAIRED	Populus tremula × P. tremuloides	Judith Felten et al., 2018
ERR1041189	stems	1E-10h-H2O-2	PAIRED	Populus tremula × P. tremuloides	Judith Felten et al., 2018
ERR1041190	stems	1E-10h-H2O-3	PAIRED	Populus tremula × P. tremuloides	Judith Felten et al., 2018
ERR1041191	stems	T89-10h-ACC-1	PAIRED	Populus tremula × P. tremuloides	Judith Felten et al., 2018
ERR1041192	stems	T89-10h-ACC-2	PAIRED	Populus tremula × P. tremuloides	Judith Felten et al., 2018
ERR1041193	stems	T89-10h-ACC-3	PAIRED	Populus tremula × P. tremuloides	Judith Felten et al., 2018
ERR1041194	stems	T89-10h-H2O-1	PAIRED	Populus tremula × P. tremuloides	Judith Felten et al., 2018
ERR1041195	stems	T89-10h-H2O-2	PAIRED	Populus tremula × P. tremuloides	Judith Felten et al., 2018
ERR1041196	stems	T89-10h-H2O-3	PAIRED	Populus tremula × P. tremuloides	Judith Felten et al., 2018
ERR1041197	stems	X6-10h-ACC-1	PAIRED	Populus tremula × P. tremuloides	Judith Felten et al., 2018
ERR1041198	stems	X6-10h-ACC-2	PAIRED	Populus tremula × P. tremuloides	Judith Felten et al., 2018
ERR1041199	stems	X6-10h-ACC-3	PAIRED	Populus tremula × P. tremuloides	Judith Felten et al., 2018
ERR1041200	stems	X6-10h-H2O-1	PAIRED	Populus tremula × P. tremuloides	Judith Felten et al., 2018
ERR1041201	stems	X6-10h-H2O-2	PAIRED	Populus tremula × P. tremuloides	Judith Felten et al., 2018
ERR1041202	stems	X6-10h-H2O-3	PAIRED	Populus tremula × P. tremuloides	Judith Felten et al., 2018
ERR1864465	stem xylem	WT	PAIRED	P. trichocarpa	Sergei A. Filichkin et al., 2018
ERR1864466	stem xylem	WT	PAIRED	P. trichocarpa	Sergei A. Filichkin et al., 2018
ERR1864467	stem xylem	WT	PAIRED	P. trichocarpa	Sergei A. Filichkin et al., 2018
ERR1864468	stem xylem	prolonged cold temperature regimen	PAIRED	P. trichocarpa	Sergei A. Filichkin et al., 2018
ERR1864469	stem xylem	prolonged cold temperature regimen	PAIRED	P. trichocarpa	Sergei A. Filichkin et al., 2018
ERR1864470	stem xylem	prolonged cold temperature regimen	PAIRED	P. trichocarpa	Sergei A. Filichkin et al., 2018
ERR1864471	stem xylem	prolonged drought environment	PAIRED	P. trichocarpa	Sergei A. Filichkin et al., 2018
ERR1864472	stem xylem	prolonged drought environment	PAIRED	P. trichocarpa	Sergei A. Filichkin et al., 2018
ERR1864473	stem xylem	prolonged drought environment	PAIRED	P. trichocarpa	Sergei A. Filichkin et al., 2018
ERR1864474	stem xylem	prolonged heat stress	PAIRED	P. trichocarpa	Sergei A. Filichkin et al., 2018
ERR1864475	stem xylem	prolonged heat stress	PAIRED	P. trichocarpa	Sergei A. Filichkin et al., 2018
ERR1864476	stem xylem	prolonged heat stress	PAIRED	P. trichocarpa	Sergei A. Filichkin et al., 2018
ERR1864477	stem xylem	prolonged salt treatment	PAIRED	P. trichocarpa	Sergei A. Filichkin et al., 2018
ERR1864478	stem xylem	prolonged salt treatment	PAIRED	P. trichocarpa	Sergei A. Filichkin et al., 2018
ERR1864479	stem xylem	prolonged salt treatment	PAIRED	P. trichocarpa	Sergei A. Filichkin et al., 2018
ERR1864480	stem xylem	short term cold temperature regimen	PAIRED	P. trichocarpa	Sergei A. Filichkin et al., 2018
ERR1864481	stem xylem	short term cold temperature regimen	PAIRED	P. trichocarpa	Sergei A. Filichkin et al., 2018
ERR1864482	stem xylem	short term cold temperature regimen	PAIRED	P. trichocarpa	Sergei A. Filichkin et al., 2018
ERR1864483	stem xylem	short term drought environment	PAIRED	P. trichocarpa	Sergei A. Filichkin et al., 2018
ERR1864484	stem xylem	short term drought environment	PAIRED	P. trichocarpa	Sergei A. Filichkin et al., 2018
ERR1864485	stem xylem	short term drought environment	PAIRED	P. trichocarpa	Sergei A. Filichkin et al., 2018
ERR1864486	stem xylem	short term heat stress	PAIRED	P. trichocarpa	Sergei A. Filichkin et al., 2018
ERR1864487	stem xylem	short term heat stress	PAIRED	P. trichocarpa	Sergei A. Filichkin et al., 2018
ERR1864488	stem xylem	short term heat stress	PAIRED	P. trichocarpa	Sergei A. Filichkin et al., 2018
ERR1864489	stem xylem	short term salt treatment	PAIRED	P. trichocarpa	Sergei A. Filichkin et al., 2018
ERR1864490	stem xylem	short term salt treatment	PAIRED	P. trichocarpa	Sergei A. Filichkin et al., 2018
ERR1864491	stem xylem	short term salt treatment	PAIRED	P. trichocarpa	Sergei A. Filichkin et al., 2018
K1_01	Phloem	WT	PAIRED	P. tremula	David Sundell et al., 2017
K1_02	Phloem	WT	PAIRED	P. tremula	David Sundell et al., 2017
K1_03	PhloemCambium	WT	PAIRED	P. tremula	David Sundell et al., 2017
K1_04	PhloemCambium	WT	PAIRED	P. tremula	David Sundell et al., 2017
K1_05	Cambium	WT	PAIRED	P. tremula	David Sundell et al., 2017
K1_06	CambiumExpXyl	WT	PAIRED	P. tremula	David Sundell et al., 2017
K1_07	CambiumExpXyl	WT	PAIRED	P. tremula	David Sundell et al., 2017
K1_08	ExpandXyl	WT	PAIRED	P. tremula	David Sundell et al., 2017
K1_09	ExpandXyl	WT	PAIRED	P. tremula	David Sundell et al., 2017
K1_10	ExpandXyl	WT	PAIRED	P. tremula	David Sundell et al., 2017
K1_11	ExpXylMatXyl	WT	PAIRED	P. tremula	David Sundell et al., 2017
K1_12	Mature Xyl	WT	PAIRED	P. tremula	David Sundell et al., 2017
K1_13	Mature Xyl	WT	PAIRED	P. tremula	David Sundell et al., 2017
K1_14	Mature Xyl	WT	PAIRED	P. tremula	David Sundell et al., 2017
K1_15	Mature Xyl	WT	PAIRED	P. tremula	David Sundell et al., 2017
K1_16	Mature Xyl	WT	PAIRED	P. tremula	David Sundell et al., 2017
K1_17	Mature Xyl	WT	PAIRED	P. tremula	David Sundell et al., 2017
K1_18	Mature Xyl	WT	PAIRED	P. tremula	David Sundell et al., 2017
K1_19	Mature Xyl	WT	PAIRED	P. tremula	David Sundell et al., 2017
K1_20	Mature Xyl	WT	PAIRED	P. tremula	David Sundell et al., 2017
K1_21	Mature Xyl	WT	PAIRED	P. tremula	David Sundell et al., 2017
K1_22	Mature Xyl	WT	PAIRED	P. tremula	David Sundell et al., 2017
K1_23	Mature Xyl	WT	PAIRED	P. tremula	David Sundell et al., 2017
K1_24	Mature Xyl	WT	PAIRED	P. tremula	David Sundell et al., 2017
K1_25	Mature Xyl	WT	PAIRED	P. tremula	David Sundell et al., 2017
K2_01	Phloem	WT	PAIRED	P. tremula	David Sundell et al., 2017
K2_02	Phloem	WT	PAIRED	P. tremula	David Sundell et al., 2017
K2_03	PhloemCambium	WT	PAIRED	P. tremula	David Sundell et al., 2017
K2_04	PhloemCambium	WT	PAIRED	P. tremula	David Sundell et al., 2017
K2_05	PhloemCambium	WT	PAIRED	P. tremula	David Sundell et al., 2017
K2_06	CambiumExpXyl	WT	PAIRED	P. tremula	David Sundell et al., 2017
K2_07	CambiumExpXyl	WT	PAIRED	P. tremula	David Sundell et al., 2017
K2_08	CambiumExpXyl	WT	PAIRED	P. tremula	David Sundell et al., 2017
K2_09	ExpXyl	WT	PAIRED	P. tremula	David Sundell et al., 2017
K2_10	ExpXyl	WT	PAIRED	P. tremula	David Sundell et al., 2017
K2_11	ExpXylMatXyl	WT	PAIRED	P. tremula	David Sundell et al., 2017
K2_12	ExpXylMatXyl	WT	PAIRED	P. tremula	David Sundell et al., 2017
K2_13	MatXyl	WT	PAIRED	P. tremula	David Sundell et al., 2017
K2_14	MatXyl	WT	PAIRED	P. tremula	David Sundell et al., 2017
K2_15	MatXyl	WT	PAIRED	P. tremula	David Sundell et al., 2017
K2_16	MatXyl	WT	PAIRED	P. tremula	David Sundell et al., 2017
K2_17	MatXyl	WT	PAIRED	P. tremula	David Sundell et al., 2017
K2_18	MatXyl	WT	PAIRED	P. tremula	David Sundell et al., 2017
K2_19	MatXyl	WT	PAIRED	P. tremula	David Sundell et al., 2017
K2_20	MatXyl	WT	PAIRED	P. tremula	David Sundell et al., 2017
K2_21	MatXyl	WT	PAIRED	P. tremula	David Sundell et al., 2017
K2_22	MatXyl	WT	PAIRED	P. tremula	David Sundell et al., 2017
K2_23	MatXyl	WT	PAIRED	P. tremula	David Sundell et al., 2017
K2_24	MatXyl	WT	PAIRED	P. tremula	David Sundell et al., 2017
K2_25	MatXyl	WT	PAIRED	P. tremula	David Sundell et al., 2017
K2_26	MatXyl	WT	PAIRED	P. tremula	David Sundell et al., 2017
K3_01	Old Phloem	WT	PAIRED	P. tremula	David Sundell et al., 2017
K3_02	Phloem	WT	PAIRED	P. tremula	David Sundell et al., 2017
K3_03	Phloem	WT	PAIRED	P. tremula	David Sundell et al., 2017
K3_04	PhloemCambium	WT	PAIRED	P. tremula	David Sundell et al., 2017
K3_05	PhloemCambium	WT	PAIRED	P. tremula	David Sundell et al., 2017
K3_06	Cambium	WT	PAIRED	P. tremula	David Sundell et al., 2017
K3_07	CambiumExpXyl	WT	PAIRED	P. tremula	David Sundell et al., 2017
K3_08	CambiumExpXyl	WT	PAIRED	P. tremula	David Sundell et al., 2017
K3_09	CambiumExpXyl	WT	PAIRED	P. tremula	David Sundell et al., 2017
K3_10	ExpXyl	WT	PAIRED	P. tremula	David Sundell et al., 2017
K3_11	ExpXyl	WT	PAIRED	P. tremula	David Sundell et al., 2017
K3_12	ExpXylMatXyl	WT	PAIRED	P. tremula	David Sundell et al., 2017
K3_13	ExpXylMatXyl	WT	PAIRED	P. tremula	David Sundell et al., 2017
K3_14	MatXyl	WT	PAIRED	P. tremula	David Sundell et al., 2017
K3_15	MatXyl	WT	PAIRED	P. tremula	David Sundell et al., 2017
K3_16	MatXyl	WT	PAIRED	P. tremula	David Sundell et al., 2017
K3_17	MatXyl	WT	PAIRED	P. tremula	David Sundell et al., 2017
K3_18	MatXyl	WT	PAIRED	P. tremula	David Sundell et al., 2017
K3_19	MatXyl	WT	PAIRED	P. tremula	David Sundell et al., 2017
K3_20	MatXyl	WT	PAIRED	P. tremula	David Sundell et al., 2017
K3_21	MatXyl	WT	PAIRED	P. tremula	David Sundell et al., 2017
K3_22	MatXyl	WT	PAIRED	P. tremula	David Sundell et al., 2017
K3_23	MatXyl	WT	PAIRED	P. tremula	David Sundell et al., 2017
K3_24	MatXyl	WT	PAIRED	P. tremula	David Sundell et al., 2017
K3_25	MatXyl	WT	PAIRED	P. tremula	David Sundell et al., 2017
K3_26	MatXyl	WT	PAIRED	P. tremula	David Sundell et al., 2017
K3_27	MatXyl	WT	PAIRED	P. tremula	David Sundell et al., 2017
K3_28	MatXyl	WT	PAIRED	P. tremula	David Sundell et al., 2017
K5_01	Phloem	WT	PAIRED	P. tremula	David Sundell et al., 2017
K5_02	Phloem	WT	PAIRED	P. tremula	David Sundell et al., 2017
K5_03	PhloemCambium	WT	PAIRED	P. tremula	David Sundell et al., 2017
K5_04	PhloemCambium	WT	PAIRED	P. tremula	David Sundell et al., 2017
K5_05	PhloemCambium	WT	PAIRED	P. tremula	David Sundell et al., 2017
K5_06	CambiumExpXyl	WT	PAIRED	P. tremula	David Sundell et al., 2017
K5_07	CambiumExpXyl	WT	PAIRED	P. tremula	David Sundell et al., 2017
K5_08	CambiumExpXyl	WT	PAIRED	P. tremula	David Sundell et al., 2017
K5_09	ExpXyl	WT	PAIRED	P. tremula	David Sundell et al., 2017
K5_10	ExpXyl	WT	PAIRED	P. tremula	David Sundell et al., 2017
K5_11	ExpXylMatXyl	WT	PAIRED	P. tremula	David Sundell et al., 2017
K5_12	ExpXylMatXyl	WT	PAIRED	P. tremula	David Sundell et al., 2017
K5_13	MatXyl	WT	PAIRED	P. tremula	David Sundell et al., 2017
K5_14	MatXyl	WT	PAIRED	P. tremula	David Sundell et al., 2017
K5_15	MatXyl	WT	PAIRED	P. tremula	David Sundell et al., 2017
K5_16	MatXyl	WT	PAIRED	P. tremula	David Sundell et al., 2017
K5_17	MatXyl	WT	PAIRED	P. tremula	David Sundell et al., 2017
K5_18	MatXyl	WT	PAIRED	P. tremula	David Sundell et al., 2017
K5_19	MatXyl	WT	PAIRED	P. tremula	David Sundell et al., 2017
K5_20	MatXyl	WT	PAIRED	P. tremula	David Sundell et al., 2017
K5_21	MatXyl	WT	PAIRED	P. tremula	David Sundell et al., 2017
K5_22	MatXyl	WT	PAIRED	P. tremula	David Sundell et al., 2017
K5_23	MatXyl	WT	PAIRED	P. tremula	David Sundell et al., 2017
K5_24	MatXyl	WT	PAIRED	P. tremula	David Sundell et al., 2017
K5_25	MatXyl	WT	PAIRED	P. tremula	David Sundell et al., 2017
K5_26	MatXyl	WT	PAIRED	P. tremula	David Sundell et al., 2017
K5_27	MatXyl	WT	PAIRED	P. tremula	David Sundell et al., 2017
K5_28	MatXyl	WT	PAIRED	P. tremula	David Sundell et al., 2017
K9_00	Phloem	WT	PAIRED	P. tremula	David Sundell et al., 2017
K9_01	Phloem	WT	PAIRED	P. tremula	David Sundell et al., 2017
K9_02	PhloemCambium	WT	PAIRED	P. tremula	David Sundell et al., 2017
K9_03	PhloemCambium	WT	PAIRED	P. tremula	David Sundell et al., 2017
K9_04	PhloemCambium	WT	PAIRED	P. tremula	David Sundell et al., 2017
K9_05	PhloemCambium	WT	PAIRED	P. tremula	David Sundell et al., 2017
K9_06	CambiumExpXyl	WT	PAIRED	P. tremula	David Sundell et al., 2017
K9_07	CambiumExpXyl	WT	PAIRED	P. tremula	David Sundell et al., 2017
K9_08	CambiumExpXyl	WT	PAIRED	P. tremula	David Sundell et al., 2017
K9_09	ExpXyl	WT	PAIRED	P. tremula	David Sundell et al., 2017
K9_10	ExpXyl	WT	PAIRED	P. tremula	David Sundell et al., 2017
K9_11	ExpXylMatXyl	WT	PAIRED	P. tremula	David Sundell et al., 2017
K9_12	ExpXylMatXyl	WT	PAIRED	P. tremula	David Sundell et al., 2017
K9_13	MatXyl	WT	PAIRED	P. tremula	David Sundell et al., 2017
K9_14	MatXyl	WT	PAIRED	P. tremula	David Sundell et al., 2017
K9_15	MatXyl	WT	PAIRED	P. tremula	David Sundell et al., 2017
K9_16	MatXyl	WT	PAIRED	P. tremula	David Sundell et al., 2017
K9_17	MatXyl	WT	PAIRED	P. tremula	David Sundell et al., 2017
K9_18	MatXyl	WT	PAIRED	P. tremula	David Sundell et al., 2017
K9_19	MatXyl	WT	PAIRED	P. tremula	David Sundell et al., 2017
K9_20	MatXyl	WT	PAIRED	P. tremula	David Sundell et al., 2017
K9_21	MatXyl	WT	PAIRED	P. tremula	David Sundell et al., 2017
K9_22	MatXyl	WT	PAIRED	P. tremula	David Sundell et al., 2017
K9_23	MatXyl	WT	PAIRED	P. tremula	David Sundell et al., 2017
K9_24	MatXyl	WT	PAIRED	P. tremula	David Sundell et al., 2017
K9_25	MatXyl	WT	PAIRED	P. tremula	David Sundell et al., 2017
K9_26	MatXyl	WT	PAIRED	P. tremula	David Sundell et al., 2017
K9_27	MatXyl	WT	PAIRED	P. tremula	David Sundell et al., 2017
K9_28	MatXyl	WT	PAIRED	P. tremula	David Sundell et al., 2017
K9_29	MatXyl	WT	PAIRED	P. tremula	David Sundell et al., 2017
SRR1045989	stem	control	SINGLE	P. tomentosa	Weihua Liao et al., 2014
SRR1045990	stem	control	SINGLE	P. tomentosa	Weihua Liao et al., 2014
SRR1046024	stem	stem blister canker	SINGLE	P. tomentosa	Weihua Liao et al., 2014
SRR1046051	stem	stem blister canker	SINGLE	P. tomentosa	Weihua Liao et al., 2014
SRR1121292	SDX(stem differentiating xylem )	over expression miR397a	SINGLE	P. trichocarpa	Shanfa Lu et al., 2013
SRR1121293	SDX(stem differentiating xylem )	over expression miR397a	SINGLE	P. trichocarpa	Shanfa Lu et al., 2013
SRR1121294	SDX(stem differentiating xylem )	over expression miR397a	SINGLE	P. trichocarpa	Shanfa Lu et al., 2013
SRR1121295	SDX(stem differentiating xylem )	over expression miR397a	SINGLE	P. trichocarpa	Shanfa Lu et al., 2013
SRR1121296	SDX(stem differentiating xylem )	over expression miR397a	SINGLE	P. trichocarpa	Shanfa Lu et al., 2013
SRR1121297	SDX(stem differentiating xylem )	over expression miR397a	SINGLE	P. trichocarpa	Shanfa Lu et al., 2013
SRR1121298	SDX(stem differentiating xylem )	over expression miR397a	SINGLE	P. trichocarpa	Shanfa Lu et al., 2013
SRR1121299	SDX(stem differentiating xylem )	over expression miR397a	SINGLE	P. trichocarpa	Shanfa Lu et al., 2013
SRR1121300	SDX(stem differentiating xylem )	over expression miR397a	SINGLE	P. trichocarpa	Shanfa Lu et al., 2013
SRR1121301	SDX(stem differentiating xylem )	wild type	SINGLE	P. trichocarpa	Shanfa Lu et al., 2013
SRR1121302	SDX(stem differentiating xylem )	wild type	SINGLE	P. trichocarpa	Shanfa Lu et al., 2013
SRR1121303	SDX(stem differentiating xylem )	wild type	SINGLE	P. trichocarpa	Shanfa Lu et al., 2013
SRR3472997	Phloem	WT	SINGLE	P. trichocarpa	Rui Shi et al., 2017
SRR3472998	Phloem	WT	SINGLE	P. trichocarpa	Rui Shi et al., 2017
SRR3472999	Phloem	WT	SINGLE	P. trichocarpa	Rui Shi et al., 2017
SRR3473003	Stem differentiating xylem	WT	SINGLE	P. trichocarpa	Rui Shi et al., 2017
SRR3473004	Stem differentiating xylem	WT	SINGLE	P. trichocarpa	Rui Shi et al., 2017
SRR3473005	Stem differentiating xylem	WT	SINGLE	P. trichocarpa	Rui Shi et al., 2017
SRR3473006	Xylem fiber cells	WT	SINGLE	P. trichocarpa	Rui Shi et al., 2017
SRR3473007	Xylem fiber cells	WT	SINGLE	P. trichocarpa	Rui Shi et al., 2017
SRR3473008	Xylem fiber cells	WT	SINGLE	P. trichocarpa	Rui Shi et al., 2017
SRR3473009	Xylem vessel cells	WT	SINGLE	P. trichocarpa	Rui Shi et al., 2017
SRR3473010	Xylem vessel cells	WT	SINGLE	P. trichocarpa	Rui Shi et al., 2017
SRR3473011	Xylem vessel cells	WT	SINGLE	P. trichocarpa	Rui Shi et al., 2017
SRR3473012	Combination of xylem fiber vessel and ray cells	WT	SINGLE	P. trichocarpa	Rui Shi et al., 2017
SRR3473013	Combination of xylem fiber vessel and ray cells	WT	SINGLE	P. trichocarpa	Rui Shi et al., 2017
SRR3473014	Combination of xylem fiber vessel and ray cells	WT	SINGLE	P. trichocarpa	Rui Shi et al., 2017
SRR5944843	Normal wood	0hr	SINGLE	P. tremula × P. alba	Matthew Zinkgraf et al., 2018
SRR5944844	Tension wood	8hr	SINGLE	P. tremula × P. alba	Matthew Zinkgraf et al., 2018
SRR5944845	Tension wood	24hr	SINGLE	P. tremula × P. alba	Matthew Zinkgraf et al., 2018
SRR5944846	Opposite wood	24hr	SINGLE	P. tremula × P. alba	Matthew Zinkgraf et al., 2018
SRR5944847	Normal wood	0hr	SINGLE	P. tremula × P. alba	Matthew Zinkgraf et al., 2018
SRR5944848	Normal wood	0hr	SINGLE	P. tremula × P. alba	Matthew Zinkgraf et al., 2018
SRR5944849	Tension wood	336hr	SINGLE	P. tremula × P. alba	Matthew Zinkgraf et al., 2018
SRR5944850	Opposite wood	336hr	SINGLE	P. tremula × P. alba	Matthew Zinkgraf et al., 2018
SRR5944851	Tension wood	2hr	SINGLE	P. tremula × P. alba	Matthew Zinkgraf et al., 2018
SRR5944852	Opposite wood	2hr	SINGLE	P. tremula × P. alba	Matthew Zinkgraf et al., 2018
SRR5944853	Tension wood	96hr	SINGLE	P. tremula × P. alba	Matthew Zinkgraf et al., 2018
SRR5944854	Opposite wood	96hr	SINGLE	P. tremula × P. alba	Matthew Zinkgraf et al., 2018
SRR5944855	Normal wood	0hr	SINGLE	P. tremula × P. alba	Matthew Zinkgraf et al., 2018
SRR5944856	Normal wood	0hr	SINGLE	P. tremula × P. alba	Matthew Zinkgraf et al., 2018
SRR5944857	Opposite wood	48hr	SINGLE	P. tremula × P. alba	Matthew Zinkgraf et al., 2018
SRR5944858	Tension wood	48hr	SINGLE	P. tremula × P. alba	Matthew Zinkgraf et al., 2018
SRR5944859	Opposite wood	24hr	SINGLE	P. tremula × P. alba	Matthew Zinkgraf et al., 2018
SRR5944860	Tension wood	24hr	SINGLE	P. tremula × P. alba	Matthew Zinkgraf et al., 2018
SRR5944861	Opposite wood	48hr	SINGLE	P. tremula × P. alba	Matthew Zinkgraf et al., 2018
SRR5944862	Tension wood	48hr	SINGLE	P. tremula × P. alba	Matthew Zinkgraf et al., 2018
SRR5944863	Opposite wood	2hr	SINGLE	P. tremula × P. alba	Matthew Zinkgraf et al., 2018
SRR5944864	Tension wood	2hr	SINGLE	P. tremula × P. alba	Matthew Zinkgraf et al., 2018
SRR5944865	Tension wood	8hr	SINGLE	P. tremula × P. alba	Matthew Zinkgraf et al., 2018
SRR5944866	Opposite wood	96hr	SINGLE	P. tremula × P. alba	Matthew Zinkgraf et al., 2018
SRR5944867	Opposite wood	8hr	SINGLE	P. tremula × P. alba	Matthew Zinkgraf et al., 2018
SRR5944868	Tension wood	24hr	SINGLE	P. tremula × P. alba	Matthew Zinkgraf et al., 2018
SRR5944869	Opposite wood	336hr	SINGLE	P. tremula × P. alba	Matthew Zinkgraf et al., 2018
SRR5944870	Opposite wood	96hr	SINGLE	P. tremula × P. alba	Matthew Zinkgraf et al., 2018
SRR5944871	Tension wood	96hr	SINGLE	P. tremula × P. alba	Matthew Zinkgraf et al., 2018
SRR5944872	Tension wood	48hr	SINGLE	P. tremula × P. alba	Matthew Zinkgraf et al., 2018
SRR5944873	Opposite wood	8hr	SINGLE	P. tremula × P. alba	Matthew Zinkgraf et al., 2018
SRR5944874	Tension wood	8hr	SINGLE	P. tremula × P. alba	Matthew Zinkgraf et al., 2018
SRR5944875	Opposite wood	8hr	SINGLE	P. tremula × P. alba	Matthew Zinkgraf et al., 2018
SRR5944876	Opposite wood	24hr	SINGLE	P. tremula × P. alba	Matthew Zinkgraf et al., 2018
SRR5944877	Tension wood	2hr	SINGLE	P. tremula × P. alba	Matthew Zinkgraf et al., 2018
SRR5944878	Opposite wood	48hr	SINGLE	P. tremula × P. alba	Matthew Zinkgraf et al., 2018
SRR5944879	Tension wood	336hr	SINGLE	P. tremula × P. alba	Matthew Zinkgraf et al., 2018
SRR5983974	phloem	WT	PAIRED	P. euphratica	Le Yu et al., 2017
SRR5983975	phloem	WT	PAIRED	P. euphratica	Le Yu et al., 2017
SRR5983976	phloem	WT	PAIRED	P. euphratica	Le Yu et al., 2017
SRR5983997	xylem	WT	PAIRED	P. euphratica	Le Yu et al., 2017
SRR5983998	xylem	WT	PAIRED	P. euphratica	Le Yu et al., 2017
SRR5984029	xylem	WT	PAIRED	P. euphratica	Le Yu et al., 2017
SRR7538343	xylem and cambium	Adour_AST-005_2	PAIRED	P. nigra	Odile Rogier et al., 2018
SRR7538344	xylem and cambium	Adour_AST-005_4	PAIRED	P. nigra	Odile Rogier et al., 2018
SRR7538345	xylem and cambium	Adour_BDX-003_2	PAIRED	P. nigra	Odile Rogier et al., 2018
SRR7538346	xylem and cambium	Adour_BDX-003_4	PAIRED	P. nigra	Odile Rogier et al., 2018
SRR7538347	xylem and cambium	Dranse_DRA-038_2	PAIRED	P. nigra	Odile Rogier et al., 2018
SRR7538348	xylem and cambium	Dranse_DRA-038_4	PAIRED	P. nigra	Odile Rogier et al., 2018
SRR7538349	xylem and cambium	Dranse_DRA-045_2	PAIRED	P. nigra	Odile Rogier et al., 2018
SRR7538350	xylem and cambium	Dranse_DRA-045_4	PAIRED	P. nigra	Odile Rogier et al., 2018
SRR7538351	xylem and cambium	Loire_LOE-011_2	PAIRED	P. nigra	Odile Rogier et al., 2018
SRR7538352	xylem and cambium	Loire_LOE-011_4	PAIRED	P. nigra	Odile Rogier et al., 2018
SRR7538353	xylem and cambium	Loire_VDL-018_2	PAIRED	P. nigra	Odile Rogier et al., 2018
SRR7538354	xylem and cambium	Loire_VDL-018_4	PAIRED	P. nigra	Odile Rogier et al., 2018
SRR7538355	xylem and cambium	Ramieres_1-A26_2	PAIRED	P. nigra	Odile Rogier et al., 2018
SRR7538356	xylem and cambium	Ramieres_1-A26_4	PAIRED	P. nigra	Odile Rogier et al., 2018
SRR7538357	xylem and cambium	Ramieres_1-J31_2	PAIRED	P. nigra	Odile Rogier et al., 2018
SRR7538358	xylem and cambium	Ramieres_1-J31_4	PAIRED	P. nigra	Odile Rogier et al., 2018
SRR7538359	xylem and cambium	Rhin_RHN-028_2	PAIRED	P. nigra	Odile Rogier et al., 2018
SRR7538360	xylem and cambium	Rhin_RHN-028_4	PAIRED	P. nigra	Odile Rogier et al., 2018
SRR7538361	xylem and cambium	Rhin_STR-010_2	PAIRED	P. nigra	Odile Rogier et al., 2018
SRR7538362	xylem and cambium	Rhin_STR-010_4	PAIRED	P. nigra	Odile Rogier et al., 2018
SRR7538363	xylem and cambium	Ticino_SN-2_2	PAIRED	P. nigra	Odile Rogier et al., 2018
SRR7538364	xylem and cambium	Ticino_SN-2_4	PAIRED	P. nigra	Odile Rogier et al., 2018
SRR7538365	xylem and cambium	Ticino_SN-7_2	PAIRED	P. nigra	Odile Rogier et al., 2018
SRR7538366	xylem and cambium	Ticino_SN-7_4	PAIRED	P. nigra	Odile Rogier et al., 2018
SRR8474554	IN4-r2	WT	PAIRED	P. trichocarpa	Qing Chao et al., 2019
SRR8474555	IN4-r1	WT	PAIRED	P. trichocarpa	Qing Chao et al., 2019
SRR8474556	IN3-r3	WT	PAIRED	P. trichocarpa	Qing Chao et al., 2019
SRR8474557	IN3-r2	WT	PAIRED	P. trichocarpa	Qing Chao et al., 2019
SRR8474558	IN5-r3	WT	PAIRED	P. trichocarpa	Qing Chao et al., 2019
SRR8474559	IN5-r2	WT	PAIRED	P. trichocarpa	Qing Chao et al., 2019
SRR8474560	IN5-r1	WT	PAIRED	P. trichocarpa	Qing Chao et al., 2019
SRR8474561	IN4-r3	WT	PAIRED	P. trichocarpa	Qing Chao et al., 2019
SRR8474562	APEX-2	WT	PAIRED	P. trichocarpa	Qing Chao et al., 2019
SRR8474563	APEX-1	WT	PAIRED	P. trichocarpa	Qing Chao et al., 2019
SRR8474564	IN1-r1	WT	PAIRED	P. trichocarpa	Qing Chao et al., 2019
SRR8474565	APEX-3	WT	PAIRED	P. trichocarpa	Qing Chao et al., 2019
SRR8474566	IN1-r3	WT	PAIRED	P. trichocarpa	Qing Chao et al., 2019
SRR8474567	IN1-r2	WT	PAIRED	P. trichocarpa	Qing Chao et al., 2019
SRR8474568	IN2-r2	WT	PAIRED	P. trichocarpa	Qing Chao et al., 2019
SRR8474569	IN2-r1	WT	PAIRED	P. trichocarpa	Qing Chao et al., 2019
SRR8474570	IN3-r1	WT	PAIRED	P. trichocarpa	Qing Chao et al., 2019
SRR8474571	IN2-r3	WT	PAIRED	P. trichocarpa	Qing Chao et al., 2019
