# Supplementary material for: A protocol for identifying universal reference genes within a genus based on RNA-Seq data: a case study of poplar stem gene expression
Source: For Res (Fayettev). 2024 Jun 1;4:e021. doi: 10.48130/forres-0024-0017 (PMC11524287; doi:10.48130/forres-0024-0017)
Supplement: Supplementary file 1 — Supplementary data to this article can be found online. [file forres-0024-0017-S1.zip › 10.48130_forres-0024-0017-Suppl-DatasetS2.xlsx]

## Sheet: Sheet1
Supplementary Dataset 2. Mapping statistics of RNA-Seq data of 298 samples in the training dataset The read count of each sample and the mapping rate for different mapping cases. Samples with an alignment rate exceeding 70% or exhibiting low read counts are highlighted in red, and these were subsequently excluded from further analysis.
Sample	Number of input reads	Uniquely mapped reads number	Uniquely mapped reads %	Number of reads mapped to multiple loci	% of reads mapped to multiple loci	Number of reads mapped to too many loci	% of reads mapped to too many loci	% of reads unmapped too many mismatches	% of reads unmapped too short	% of reads unmapped other
ERR1041185	8050722	7003514	0.8699	414423	0.0515	1467	0.0002	0	0.0781	0.0003
ERR1041186	6934365	6021180	0.8683	357215	0.0515	1195	0.0002	0	0.0796	0.0004
ERR1041187	9585402	8323054	0.8683	489965	0.0511	1736	0.0002	0	0.08	0.0004
ERR1041188	8199527	7160149	0.8732	420531	0.0513	1339	0.0002	0	0.075	0.0003
ERR1041189	9835278	8554036	0.8697	499712	0.0508	1585	0.0002	0	0.079	0.0003
ERR1041190	5819685	5063182	0.87	299552	0.0515	1133	0.0002	0	0.078	0.0004
ERR1041191	8456513	7355328	0.8698	437227	0.0517	1110	0.0001	0	0.0781	0.0003
ERR1041192	7072021	6140772	0.8683	362844	0.0513	920	0.0001	0	0.08	0.0002
ERR1041193	6967370	5451157	0.7824	324191	0.0465	736	0.0001	0	0.1708	0.0002
ERR1041194	12551223	10935674	0.8713	660610	0.0526	1930	0.0002	0	0.0756	0.0003
ERR1041195	7731459	6711444	0.8681	414577	0.0536	1151	0.0001	0	0.0778	0.0003
ERR1041196	7091132	6152792	0.8677	367720	0.0519	1083	0.0002	0	0.08	0.0003
ERR1041197	9307995	8069590	0.867	478393	0.0514	1653	0.0002	0	0.0811	0.0004
ERR1041198	5787065	4979435	0.8604	298064	0.0515	950	0.0002	0	0.0876	0.0003
ERR1041199	9937238	8645760	0.87	512874	0.0516	1801	0.0002	0	0.0778	0.0004
ERR1041200	2259716	1973621	0.8734	119210	0.0528	425	0.0002	0	0.0733	0.0003
ERR1041201	6722366	5871242	0.8734	358483	0.0533	1141	0.0002	0	0.0728	0.0003
ERR1041202	7464237	6515516	0.8729	391181	0.0524	1382	0.0002	0	0.0742	0.0003
ERR1864465	16590670	15240708	0.9186	638474	0.0385	17600	0.0011	0	0.0418	0
ERR1864466	18416432	16884625	0.9168	737234	0.04	32591	0.0018	0	0.0413	0
ERR1864467	19119759	17651550	0.9232	742487	0.0388	30831	0.0016	0	0.0363	0
ERR1864468	12112673	10468397	0.8643	417054	0.0344	117299	0.0097	0	0.0916	0
ERR1864469	12484649	10798487	0.8649	431477	0.0346	63124	0.0051	0	0.0954	0
ERR1864470	12112464	10617663	0.8766	420439	0.0347	49826	0.0041	0	0.0846	0
ERR1864471	17740119	16266136	0.9169	695121	0.0392	46305	0.0026	0	0.0412	0
ERR1864472	16624819	15051187	0.9053	807199	0.0486	29375	0.0018	0	0.0443	0
ERR1864473	18267246	16735472	0.9161	734835	0.0402	34304	0.0019	0	0.0417	0
ERR1864474	15337751	13085470	0.8532	532365	0.0347	98286	0.0064	0	0.1057	0
ERR1864475	14016862	12859113	0.9174	458033	0.0327	117480	0.0084	0	0.0415	0
ERR1864476	13691110	11961958	0.8737	420239	0.0307	718109	0.0525	0	0.0431	0
ERR1864477	18208503	16505875	0.9065	704916	0.0387	55949	0.0031	0	0.0517	0.0001
ERR1864478	20067353	18297689	0.9118	761750	0.038	61604	0.0031	0	0.0471	0
ERR1864479	16929467	14958381	0.8836	644489	0.0381	54858	0.0032	0	0.0751	0.0001
ERR1864480	8771207	7467571	0.8514	353369	0.0403	28046	0.0032	0	0.1051	0
ERR1864481	8287595	6676353	0.8056	307047	0.037	11992	0.0014	0	0.1559	0
ERR1864482	9037353	7440926	0.8234	338546	0.0375	22845	0.0025	0	0.1366	0
ERR1864483	14612932	13306374	0.9106	580968	0.0398	136809	0.0094	0	0.0403	0
ERR1864484	17676198	16271826	0.9206	658395	0.0372	50183	0.0028	0	0.0393	0
ERR1864485	16915004	15514000	0.9172	649314	0.0384	54743	0.0032	0	0.0412	0
ERR1864486	14015325	12702738	0.9063	531437	0.0379	66791	0.0048	0	0.051	0
ERR1864487	14227891	13084047	0.9196	544775	0.0383	26160	0.0018	0	0.0403	0
ERR1864488	12629759	11497091	0.9103	483993	0.0383	44459	0.0035	0	0.0478	0
ERR1864489	16781881	14834836	0.884	560684	0.0334	34849	0.0021	0	0.0805	0
ERR1864490	16527279	14677142	0.8881	557301	0.0337	42234	0.0026	0	0.0756	0
ERR1864491	16000902	14115557	0.8822	555630	0.0347	64429	0.004	0	0.0791	0
K1_01	34880732	27612933	0.7916	1877133	0.0538	6429	0.0002	0	0.1542	0.0001
K1_02	8191989	6798799	0.8299	456583	0.0557	1020	0.0001	0	0.1141	0.0001
K1_03	26678349	20209631	0.7575	1336731	0.0501	2834	0.0001	0	0.1922	0.0001
K1_04	27054929	22801165	0.8428	1417243	0.0524	2573	0.0001	0	0.1046	0.0001
K1_05	60091361	48718708	0.8107	2988680	0.0497	7398	0.0001	0	0.1393	0.0001
K1_06	26151134	22003518	0.8414	1326164	0.0507	1672	0.0001	0	0.1078	0.0001
K1_07	11184677	9376586	0.8383	567445	0.0507	676	0.0001	0	0.1108	0.0001
K1_08	26551250	22556089	0.8495	1334323	0.0503	1632	0.0001	0	0.1001	0.0001
K1_09	18370546	15366137	0.8365	942815	0.0513	1145	0.0001	0	0.1121	0.0001
K1_10	11394701	9578165	0.8406	587688	0.0516	690	0.0001	0	0.1077	0.0001
K1_11	24694990	20822200	0.8432	1241325	0.0503	1639	0.0001	0	0.1064	0.0001
K1_12	20921883	17588096	0.8407	1070807	0.0512	1208	0.0001	0	0.108	0.0001
K1_13	14800058	12385415	0.8368	778920	0.0526	877	0.0001	0	0.1104	0.0001
K1_14	29602779	24981025	0.8439	1595544	0.0539	1399	0	0	0.1021	0.0001
K1_15	19003775	14763739	0.7769	1026341	0.054	817	0	0	0.169	0.0001
K1_16	19613575	16558159	0.8442	1132576	0.0577	891	0	0	0.0979	0.0001
K1_17	16952214	14530409	0.8571	969900	0.0572	682	0	0	0.0855	0.0001
K1_18	17634118	14863120	0.8429	1011310	0.0573	818	0	0	0.0997	0.0001
K1_19	18753371	15757020	0.8402	1109720	0.0592	1040	0.0001	0	0.1005	0.0001
K1_20	17753124	14962286	0.8428	1056644	0.0595	1402	0.0001	0	0.0975	0.0001
K1_21	15951092	13858202	0.8688	902538	0.0566	1497	0.0001	0	0.0744	0.0001
K1_22	23212881	19999881	0.8616	1196539	0.0515	2721	0.0001	0	0.0865	0.0002
K1_23	19400551	16759475	0.8639	974717	0.0502	4834	0.0002	0	0.085	0.0007
K1_24	24821284	21229722	0.8553	1274676	0.0514	6512	0.0003	0	0.0924	0.0007
K1_25	24410295	21055919	0.8626	1237539	0.0507	3575	0.0001	0	0.0864	0.0002
K2_01	11653256	9411404	0.8076	643669	0.0552	1987	0.0002	0	0.1368	0.0001
K2_02	18634409	14305972	0.7677	996714	0.0535	2197	0.0001	0	0.1786	0.0001
K2_03	12030334	10105596	0.84	654002	0.0544	1307	0.0001	0	0.1054	0.0001
K2_04	20505175	14716005	0.7177	1068316	0.0521	2786	0.0001	0	0.23	0
K2_05	19234340	16497174	0.8577	989731	0.0515	1336	0.0001	0	0.0907	0.0001
K2_06	20609565	17621246	0.855	1052308	0.0511	1303	0.0001	0	0.0938	0.0001
K2_07	19881963	17095500	0.8598	1018154	0.0512	1079	0.0001	0	0.0888	0.0001
K2_08	20772637	17934624	0.8634	1075332	0.0518	1146	0.0001	0	0.0847	0.0001
K2_09	23464627	19821503	0.8447	1217011	0.0519	1465	0.0001	0	0.1033	0.0001
K2_10	16422407	13933706	0.8485	868421	0.0529	882	0.0001	0	0.0986	0.0001
K2_11	19939740	16728332	0.8389	1036185	0.052	1300	0.0001	0	0.109	0.0001
K2_12	6892024	5832518	0.8463	362761	0.0526	347	0.0001	0	0.101	0.0001
K2_13	15971610	13255434	0.8299	810995	0.0508	645	0	0	0.1192	0.0001
K2_14	20273253	15798844	0.7793	1075894	0.0531	1064	0.0001	0	0.1675	0.0001
K2_15	16592462	13971887	0.8421	941798	0.0568	802	0	0	0.1011	0.0001
K2_16	26617597	22460863	0.8438	1524579	0.0573	1389	0.0001	0	0.0988	0.0001
K2_17	21583824	18170040	0.8418	1252329	0.058	1169	0.0001	0	0.1	0.0001
K2_18	17893256	15175148	0.8481	1051706	0.0588	972	0.0001	0	0.093	0.0001
K2_19	23667453	19988376	0.8446	1381309	0.0584	1470	0.0001	0	0.097	0.0001
K2_20	26870531	22488264	0.8369	1619776	0.0603	2081	0.0001	0	0.1027	0.0001
K2_21	25048706	21349125	0.8523	1413632	0.0564	2319	0.0001	0	0.0911	0.0001
K2_22	22209780	18846635	0.8486	1174050	0.0529	2782	0.0001	0	0.0983	0.0002
K2_23	19626210	16814881	0.8568	997783	0.0508	5968	0.0003	0	0.0914	0.0007
K2_24	14957869	12659845	0.8464	789021	0.0527	4671	0.0003	0	0.0998	0.0008
K2_25	16163968	13715524	0.8485	836399	0.0517	3891	0.0002	0	0.0991	0.0004
K2_26	10310616	8423703	0.817	524964	0.0509	1849	0.0002	0	0.1318	0.0001
K3_01	17537281	14864597	0.8476	973768	0.0555	2387	0.0001	0	0.0966	0.0001
K3_02	22754818	19060903	0.8377	1268487	0.0557	2682	0.0001	0	0.1064	0.0001
K3_03	4027573	3101889	0.7702	204511	0.0508	336	0.0001	0	0.1789	0.0001
K3_04	13604401	11532457	0.8477	747393	0.0549	1169	0.0001	0	0.0972	0.0001
K3_05	15777808	13258043	0.8403	859464	0.0545	1124	0.0001	0	0.1051	0.0001
K3_06	20672444	17752059	0.8587	1075043	0.052	1297	0.0001	0	0.0891	0.0001
K3_07	17296211	14779318	0.8545	899613	0.052	913	0.0001	0	0.0934	0.0001
K3_08	8981820	7803633	0.8688	470736	0.0524	447	0	0	0.0787	0.0001
K3_09	14579075	12452594	0.8541	761317	0.0522	758	0.0001	0	0.0935	0.0001
K3_10	7479485	5325501	0.712	385543	0.0515	818	0.0001	0	0.2363	0
K3_11	5344225	4545169	0.8505	290077	0.0543	276	0.0001	0	0.0951	0.0001
K3_12	16943498	14249356	0.841	933414	0.0551	791	0	0	0.1038	0
K3_13	16443130	13955066	0.8487	878209	0.0534	840	0.0001	0	0.0978	0.0001
K3_14	17867909	15226916	0.8522	955842	0.0535	1005	0.0001	0	0.0942	0.0001
K3_15	12461876	10177665	0.8167	637654	0.0512	554	0	0	0.132	0.0001
K3_16	11962966	10330720	0.8636	657877	0.055	502	0	0	0.0813	0.0001
K3_17	13931775	11953654	0.858	779663	0.056	1023	0.0001	0	0.0859	0.0001
K3_18	16130134	13916192	0.8627	911915	0.0565	717	0	0	0.0806	0.0001
K3_19	13547957	11569526	0.854	784063	0.0579	552	0	0	0.0881	0.0001
K3_20	13589629	11533424	0.8487	780437	0.0574	649	0	0	0.0938	0.0001
K3_21	1777164	1510850	0.8501	106432	0.0599	101	0.0001	0	0.0898	0.0001
K3_22	19200159	16211163	0.8443	1168139	0.0608	1438	0.0001	0	0.0947	0.0001
K3_23	17484403	14626152	0.8365	962552	0.0551	1677	0.0001	0	0.1083	0.0001
K3_24	17616618	14817913	0.8411	919851	0.0522	1818	0.0001	0	0.1065	0.0001
K3_25	17627558	14975488	0.8495	869325	0.0493	2868	0.0002	0	0.1007	0.0003
K3_26	19636314	16800696	0.8556	1002439	0.0511	6510	0.0003	0	0.0923	0.0008
K3_27	26585525	22186313	0.8345	1364576	0.0513	7685	0.0003	0	0.1132	0.0006
K3_28	32179252	26659111	0.8285	1616084	0.0502	5102	0.0002	0	0.121	0.0002
K5_01	13690609	59785	0.0044	35094	0.0026	540	0	0	0.993	0
K5_02	35121188	28857955	0.8217	1905116	0.0542	3990	0.0001	0	0.1238	0.0001
K5_03	26565842	22053201	0.8301	1424762	0.0536	2848	0.0001	0	0.116	0.0001
K5_04	14006503	11703245	0.8356	747777	0.0534	1457	0.0001	0	0.1108	0.0001
K5_05	11282262	9188285	0.8144	556695	0.0493	1015	0.0001	0	0.1361	0.0001
K5_06	16687195	14064343	0.8428	843312	0.0505	1358	0.0001	0	0.1065	0.0001
K5_07	24845421	20993373	0.845	1257571	0.0506	1838	0.0001	0	0.1043	0.0001
K5_08	28690118	24465847	0.8528	1482699	0.0517	1965	0.0001	0	0.0954	0.0001
K5_09	3890195	1901918	0.4889	134228	0.0345	820	0.0002	0	0.4763	0.0001
K5_10	12080294	10141562	0.8395	608774	0.0504	965	0.0001	0	0.11	0.0001
K5_11	21701503	18480679	0.8516	1099908	0.0507	1576	0.0001	0	0.0976	0
K5_12	15663419	13434086	0.8577	818375	0.0522	903	0.0001	0	0.09	0.0001
K5_13	14751066	12043502	0.8164	771623	0.0523	1343	0.0001	0	0.1311	0.0001
K5_14	19412807	16499019	0.8499	1057618	0.0545	1028	0.0001	0	0.0955	0.0001
K5_15	20456401	17332231	0.8473	1158561	0.0566	941	0	0	0.096	0.0001
K5_16	23105414	19830092	0.8582	1302972	0.0564	1074	0	0	0.0852	0.0001
K5_17	28439350	24146868	0.8491	1615248	0.0568	1378	0	0	0.094	0.0001
K5_18	22928895	19289528	0.8413	1300415	0.0567	1074	0	0	0.1019	0.0001
K5_19	32181489	27467347	0.8535	1841214	0.0572	1676	0.0001	0	0.0891	0.0001
K5_20	835929	708905	0.848	46585	0.0557	49	0.0001	0	0.0961	0
K5_21	9507983	8108155	0.8528	557647	0.0587	786	0.0001	0	0.0884	0.0001
K5_22	13397676	11391597	0.8503	742058	0.0554	1336	0.0001	0	0.0941	0.0001
K5_23	5104504	4391119	0.8602	257637	0.0505	561	0.0001	0	0.089	0.0002
K5_24	38262081	32631792	0.8528	1912943	0.05	8350	0.0002	0	0.0965	0.0005
K5_25	16155197	13872990	0.8587	842018	0.0521	3769	0.0002	0	0.0883	0.0006
K5_26	30337098	25772027	0.8495	1539803	0.0508	9817	0.0003	0	0.0986	0.0008
K5_27	1756452	1509347	0.8593	89631	0.051	275	0.0002	0	0.0893	0.0002
K5_28	230064	194387	0.8449	10931	0.0475	49	0.0002	0	0.1073	0.0001
K9_00	25315288	21443540	0.8471	1518525	0.06	4154	0.0002	0	0.0927	0.0001
K9_01	13048351	10932005	0.8378	773889	0.0593	2491	0.0002	0	0.1026	0.0001
K9_02	23827224	19857107	0.8334	1356598	0.0569	4531	0.0002	0	0.1094	0.0001
K9_03	20372551	16950029	0.832	1142860	0.0561	3378	0.0002	0	0.1116	0.0001
K9_04	23219873	19444658	0.8374	1280071	0.0551	3197	0.0001	0	0.1072	0.0001
K9_05	23640093	19843807	0.8394	1269678	0.0537	2622	0.0001	0	0.1067	0.0001
K9_06	19341397	16075545	0.8311	1017689	0.0526	1911	0.0001	0	0.116	0.0001
K9_07	21050017	17853047	0.8481	1100504	0.0523	1889	0.0001	0	0.0994	0.0001
K9_08	26705063	22388554	0.8384	1350114	0.0506	2078	0.0001	0	0.1109	0.0001
K9_09	24561941	20843796	0.8486	1237599	0.0504	1672	0.0001	0	0.1009	0.0001
K9_10	22085776	18864850	0.8542	1111121	0.0503	1314	0.0001	0	0.0954	0.0001
K9_11	22855243	19466677	0.8517	1155781	0.0506	1290	0.0001	0	0.0976	0.0001
K9_12	24907837	21005989	0.8433	1241562	0.0498	1384	0.0001	0	0.1067	0
K9_13	2360617	1420393	0.6017	88195	0.0374	145	0.0001	0	0.3608	0
K9_14	17194261	11121756	0.6468	705199	0.041	973	0.0001	0	0.3121	0
K9_15	20437386	13067634	0.6394	907633	0.0444	1629	0.0001	0	0.3161	0
K9_16	15231072	10940293	0.7183	756416	0.0497	893	0.0001	0	0.232	0
K9_17	23656938	15479915	0.6543	1076748	0.0455	1138	0	0	0.3001	0
K9_18	12248115	8424714	0.6878	596292	0.0487	727	0.0001	0	0.2634	0
K9_19	14812509	9760636	0.6589	688672	0.0465	844	0.0001	0	0.2945	0
K9_20	18702029	13702080	0.7327	995204	0.0532	1318	0.0001	0	0.214	0
K9_21	9582438	6571561	0.6858	491506	0.0513	765	0.0001	0	0.2628	0
K9_22	21525112	15237752	0.7079	1113711	0.0517	2407	0.0001	0	0.2402	0.0001
K9_23	26570903	19034245	0.7164	1287866	0.0485	3074	0.0001	0	0.235	0.0001
K9_24	28922320	25297570	0.8747	1538189	0.0532	3311	0.0001	0	0.0719	0.0001
K9_25	24233893	20958371	0.8648	1227838	0.0507	6764	0.0003	0	0.0837	0.0005
K9_26	29773720	25711650	0.8636	1603748	0.0539	13925	0.0005	0	0.0811	0.001
K9_27	36722891	31172401	0.8489	1913100	0.0521	11236	0.0003	0	0.0982	0.0005
K9_28	36231000	31263490	0.8629	1929722	0.0533	8241	0.0002	0	0.0834	0.0003
K9_29	32553717	28213946	0.8667	1695699	0.0521	4989	0.0002	0	0.0809	0.0001
SRR1045989	27993916	23309856	0.8327	1821249	0.0651	155021	0.0055	0	0.0967	0
SRR1045990	27993916	22974833	0.8207	1795616	0.0641	152000	0.0054	0	0.1096	0.0001
SRR1046024	23812223	16237984	0.6819	1548471	0.065	105306	0.0044	0	0.2486	0
SRR1046051	23812223	16025077	0.673	1527213	0.0641	103419	0.0043	0	0.2585	0.0001
SRR1121292	21272646	19784427	0.93	909201	0.0427	364447	0.0171	0	0.0101	0
SRR1121293	20954895	18274325	0.8721	846255	0.0404	1601580	0.0764	0	0.0111	0
SRR1121294	16404049	15410167	0.9394	688165	0.042	133375	0.0081	0	0.0105	0
SRR1121295	26815343	23408636	0.873	1108768	0.0413	2013327	0.0751	0	0.0106	0
SRR1121296	16952359	14992033	0.8844	702252	0.0414	1081827	0.0638	0	0.0104	0
SRR1121297	14386738	13463744	0.9358	608837	0.0423	173600	0.0121	0	0.0098	0
SRR1121298	8610804	8023936	0.9318	373974	0.0434	128504	0.0149	0	0.0098	0
SRR1121299	13729516	12754816	0.929	573019	0.0417	258715	0.0188	0	0.0104	0
SRR1121300	14856441	13640014	0.9181	628770	0.0423	442803	0.0298	0	0.0097	0
SRR1121301	12030442	10242492	0.8514	488121	0.0406	1160812	0.0965	0	0.0116	0
SRR1121302	25506215	23762118	0.9316	1092121	0.0428	356032	0.014	0	0.0116	0
SRR1121303	11771045	10560532	0.8972	499205	0.0424	587693	0.0499	0	0.0105	0
SRR3472997	12743293	11895991	0.9335	530242	0.0416	136915	0.0107	0	0.0141	0
SRR3472998	13326594	12382797	0.9292	566811	0.0425	177644	0.0133	0	0.015	0
SRR3472999	8734282	5627214	0.6443	306780	0.0351	2652499	0.3037	0	0.0169	0
SRR3473003	20011074	18717047	0.9353	858334	0.0429	176266	0.0088	0	0.013	0
SRR3473004	14465079	13405714	0.9268	619406	0.0428	126821	0.0088	0	0.0216	0
SRR3473005	12730479	11889131	0.9339	541170	0.0425	124312	0.0098	0	0.0138	0
SRR3473006	9908924	8943621	0.9026	372403	0.0376	19277	0.0019	0	0.0579	0
SRR3473007	11166765	10252608	0.9181	430018	0.0385	33620	0.003	0	0.0403	0
SRR3473008	12021840	11061076	0.9201	460389	0.0383	21795	0.0018	0	0.0398	0
SRR3473009	14098684	429159	0.0304	22996	0.0016	1697	0.0001	0	0.9678	0
SRR3473010	15152905	13790902	0.9101	576654	0.0381	44568	0.0029	0	0.0489	0
SRR3473011	12206883	10706737	0.8771	407545	0.0334	42551	0.0035	0	0.086	0
SRR3473012	11867933	11072127	0.9329	431901	0.0364	26109	0.0022	0	0.0285	0
SRR3473013	19664201	18277161	0.9295	836587	0.0425	46263	0.0024	0	0.0256	0
SRR3473014	17296735	16148983	0.9336	619697	0.0358	39177	0.0023	0	0.0283	0
SRR5944843	36801408	27761566	0.7544	5569368	0.1513	1166809	0.0317	0	0.0623	0.0003
SRR5944844	41476127	32739968	0.7894	5113952	0.1233	1114794	0.0269	0	0.0603	0.0001
SRR5944845	24661941	17180120	0.6966	5417741	0.2197	549036	0.0223	0	0.061	0.0005
SRR5944846	37345110	23347512	0.6252	8232867	0.2205	3381992	0.0906	0	0.0632	0.0006
SRR5944847	36244074	26833920	0.7404	6191232	0.1708	939407	0.0259	0	0.0625	0.0004
SRR5944848	32635682	23659622	0.725	5162506	0.1582	1810489	0.0555	0	0.0611	0.0003
SRR5944849	67052280	48412683	0.722	10840481	0.1617	4031522	0.0601	0	0.0561	0.0001
SRR5944850	26231362	7626997	0.2908	3568695	0.136	13969634	0.5326	0	0.0406	0.0001
SRR5944851	37547505	24817466	0.661	8174870	0.2177	2160533	0.0575	0	0.0633	0.0004
SRR5944852	33973317	22714422	0.6686	6903668	0.2032	2392870	0.0704	0	0.0572	0.0006
SRR5944853	31026881	18880055	0.6085	5170867	0.1667	5552663	0.179	0	0.0458	0
SRR5944854	31957753	14719121	0.4606	6124172	0.1916	9376280	0.2934	0	0.0543	0.0001
SRR5944855	23575027	16281996	0.6906	4987037	0.2115	851664	0.0361	0	0.0616	0.0001
SRR5944856	28459951	20975132	0.737	5223051	0.1835	422104	0.0148	0	0.0646	0.0001
SRR5944857	24159343	11391166	0.4715	5093813	0.2108	6490821	0.2687	0	0.0489	0.0001
SRR5944858	73559633	55510110	0.7546	11781920	0.1602	2242668	0.0305	0	0.0547	0
SRR5944859	34776119	21030773	0.6047	7060567	0.203	4506999	0.1296	0	0.0625	0.0001
SRR5944860	29935821	19921255	0.6655	6830455	0.2282	1429608	0.0478	0	0.0585	0.0001
SRR5944861	27692679	18754439	0.6772	5551249	0.2005	1385288	0.05	0	0.0722	0.0001
SRR5944862	32208601	23812984	0.7393	5820211	0.1807	602867	0.0187	0	0.0612	0
SRR5944863	29115491	20682223	0.7104	5671714	0.1948	598398	0.0206	0	0.0742	0.0001
SRR5944864	25839681	18215397	0.7049	4947158	0.1915	976535	0.0378	0	0.0657	0.0001
SRR5944865	34075867	24157145	0.7089	6359370	0.1866	1505526	0.0442	0	0.0602	0.0001
SRR5944866	27684507	10219506	0.3691	5081952	0.1836	11087699	0.4005	0	0.0467	0.0001
SRR5944867	29215415	21427998	0.7334	5320591	0.1821	534850	0.0183	0	0.0661	0.0001
SRR5944868	31395110	21957576	0.6994	5836796	0.1859	1802273	0.0574	0	0.0572	0.0001
SRR5944869	22559724	16072846	0.7125	4333243	0.1921	834471	0.037	0	0.0584	0.0001
SRR5944870	59612932	35695801	0.5988	12380801	0.2077	7721559	0.1295	0	0.0639	0.0001
SRR5944871	26889557	17073198	0.6349	5534887	0.2058	2450080	0.0911	0	0.068	0.0001
SRR5944872	38489085	22865749	0.5941	5965235	0.155	7796425	0.2026	0	0.0483	0.0001
SRR5944873	47914670	36365736	0.759	6836421	0.1427	1996341	0.0417	0	0.0567	0
SRR5944874	32707066	24525153	0.7498	4735283	0.1448	1438406	0.044	0	0.0614	0
SRR5944875	26423758	19244348	0.7283	3369781	0.1275	2193347	0.083	0	0.0611	0
SRR5944876	40819871	22074815	0.5408	3341851	0.0819	13012841	0.3188	0	0.0585	0.0001
SRR5944877	30645837	19655919	0.6414	5707609	0.1862	3378369	0.1102	0	0.0621	0.0001
SRR5944878	40565000	30536746	0.7528	5895910	0.1453	1780742	0.0439	0	0.0573	0.0006
SRR5944879	19471565	11940453	0.6132	2497772	0.1283	3852974	0.1979	0	0.0606	0
SRR5983974	121233847	98468446	0.8122	7183090	0.0592	542626	0.0045	0	0.1219	0.0021
SRR5983975	134302734	112378979	0.8368	7662368	0.0571	387427	0.0029	0	0.1008	0.0025
SRR5983976	142074753	117234011	0.8252	8505056	0.0599	465326	0.0033	0	0.1086	0.0031
SRR5983997	130238127	110205972	0.8462	6969014	0.0535	435119	0.0033	0	0.0955	0.0014
SRR5983998	132972353	112908953	0.8491	7214408	0.0543	467318	0.0035	0	0.0918	0.0013
SRR5984029	132946844	111144299	0.836	7194366	0.0541	794204	0.006	0	0.1023	0.0016
SRR7538343	21471072	19896420	0.9267	932442	0.0434	1719	0.0001	0	0.0298	0.0001
SRR7538344	19917493	18562566	0.932	908446	0.0456	1433	0.0001	0	0.0223	0.0001
SRR7538345	23135828	21559273	0.9319	1010788	0.0437	1534	0.0001	0	0.0243	0.0001
SRR7538346	18637933	8521090	0.4572	412567	0.0221	686	0	0	0.5205	0.0001
SRR7538347	19702605	18262673	0.9269	866866	0.044	1442	0.0001	0	0.0289	0.0001
SRR7538348	18069987	16658229	0.9219	851121	0.0471	1849	0.0001	0	0.0308	0.0001
SRR7538349	17988907	16659807	0.9261	802761	0.0446	1378	0.0001	0	0.0291	0.0001
SRR7538350	18221572	16928988	0.9291	832516	0.0457	1229	0.0001	0	0.0251	0.0001
SRR7538351	18300311	17020175	0.93	822903	0.045	1853	0.0001	0	0.0248	0.0001
SRR7538352	20037352	18376384	0.9171	950301	0.0474	2158	0.0001	0	0.0352	0.0001
SRR7538353	23316089	21459419	0.9204	1090638	0.0468	1692	0.0001	0	0.0327	0.0001
SRR7538354	20596215	19000731	0.9225	956848	0.0465	1498	0.0001	0	0.0308	0.0001
SRR7538355	21108657	19415175	0.9198	968048	0.0459	2035	0.0001	0	0.0342	0.0001
SRR7538356	16669651	15355595	0.9212	767356	0.046	1618	0.0001	0	0.0326	0.0001
SRR7538357	18606356	17233893	0.9262	870315	0.0468	1984	0.0001	0	0.0268	0.0001
SRR7538358	17749570	16350528	0.9212	811306	0.0457	1476	0.0001	0	0.0329	0.0001
SRR7538359	16685546	15379316	0.9217	790745	0.0474	1483	0.0001	0	0.0307	0.0001
SRR7538360	18966892	17411305	0.918	867403	0.0457	1474	0.0001	0	0.0361	0.0001
SRR7538361	23179471	21435143	0.9247	1040475	0.0449	1690	0.0001	0	0.0302	0.0001
SRR7538362	17701163	16362347	0.9244	821760	0.0464	1922	0.0001	0	0.029	0.0001
SRR7538363	17457711	16100705	0.9223	775482	0.0444	1311	0.0001	0	0.0332	0.0001
SRR7538364	18392503	16978117	0.9231	837028	0.0455	1515	0.0001	0	0.0312	0.0001
SRR7538365	26226417	24405136	0.9306	1191047	0.0454	2293	0.0001	0	0.0239	0.0001
SRR7538366	18902079	17448781	0.9231	855257	0.0452	1500	0.0001	0	0.0315	0.0001
SRR8474554	30860072	25092145	0.8131	1494718	0.0484	1444878	0.0468	0	0.0909	0.0007
SRR8474555	23835082	20148607	0.8453	1181395	0.0496	329252	0.0138	0	0.0906	0.0007
SRR8474556	31774667	26616973	0.8377	1560948	0.0491	780790	0.0246	0	0.088	0.0006
SRR8474557	26720161	22611484	0.8462	1332972	0.0499	387353	0.0145	0	0.0887	0.0006
SRR8474558	22415728	18920926	0.8441	1121431	0.05	357069	0.0159	0	0.0893	0.0006
SRR8474559	26607066	22315691	0.8387	1308880	0.0492	881594	0.0331	0	0.0783	0.0006
SRR8474560	25186463	20491246	0.8136	1224703	0.0486	1271706	0.0505	0	0.0866	0.0007
SRR8474561	25450400	21289169	0.8365	1240758	0.0488	541930	0.0213	0	0.0928	0.0007
SRR8474562	21923132	18304899	0.835	1211422	0.0553	434083	0.0198	0	0.0893	0.0006
SRR8474563	27246176	22983682	0.8436	1361602	0.05	408782	0.015	0	0.0908	0.0006
SRR8474564	21522638	17881471	0.8308	1145779	0.0532	504405	0.0234	0	0.0919	0.0006
SRR8474565	23377177	19518146	0.8349	1205918	0.0516	483434	0.0207	0	0.0923	0.0005
SRR8474566	23235513	19585576	0.8429	1193952	0.0514	263687	0.0113	0	0.0938	0.0005
SRR8474567	25673277	21391881	0.8332	1335441	0.052	458034	0.0178	0	0.0963	0.0006
SRR8474568	28085672	23127316	0.8235	1391611	0.0495	789773	0.0281	0	0.0983	0.0006
SRR8474569	23797578	19929263	0.8374	1233389	0.0518	325853	0.0137	0	0.0964	0.0006
SRR8474570	32147043	27841571	0.8661	1665147	0.0518	362821	0.0113	0	0.0702	0.0006
SRR8474571	25283867	21341730	0.8441	1259560	0.0498	342805	0.0136	0	0.092	0.0005
