# Supplementary material for: A protocol for identifying universal reference genes within a genus based on RNA-Seq data: a case study of poplar stem gene expression
Source: For Res (Fayettev). 2024 Jun 1;4:e021. doi: 10.48130/forres-0024-0017 (PMC11524287; doi:10.48130/forres-0024-0017)
Supplement: Supplementary file 1 — Supplementary data to this article can be found online. [file forres-0024-0017-S1.zip › 10.48130_forres-0024-0017-Suppl-DatasetS3.xlsx]

## Sheet: Stably expressed gene
Supplementary Dataset 3. Gene expression levels and coefficient of variance (CV) values for stably expressed genes of the training dataset The read counts were normalized using the DESeq2 method. The stably expressed genes were defined by CV<=0.3.
	ERR1041185	ERR1041186	ERR1041187	ERR1041188	ERR1041189	ERR1041190	ERR1041191	ERR1041192	ERR1041193	ERR1041194	ERR1041195	ERR1041196	ERR1041197	ERR1041198	ERR1041199	ERR1041200	ERR1041201	ERR1041202	ERR1864465	ERR1864466	ERR1864467	ERR1864468	ERR1864469	ERR1864470	ERR1864471	ERR1864472	ERR1864473	ERR1864474	ERR1864475	ERR1864476	ERR1864477	ERR1864478	ERR1864479	ERR1864480	ERR1864481	ERR1864482	ERR1864483	ERR1864484	ERR1864485	ERR1864486	ERR1864487	ERR1864488	ERR1864489	ERR1864490	ERR1864491	K1_01	K1_02	K1_03	K1_04
Potri.001G349400	1322.18	1302.67	1356.84	1327.15	1387.91	1289.66	1396.64	1371.33	1495.89	1355.76	1350.46	1293.32	1358.62	1243.45	1312.6	1318.96	1307.15	1417.73	1029.13	1059.61	1129.58	940.409	977.737	1008.79	1015.95	1606.83	1312.45	583.237	864.012	906.117	867.722	845.957	816.231	881.945	799.074	847.176	976.856	983.124	1036.18	1228.42	1264.07	1370.83	1083.52	1071.97	962.47	1063.26	1219.1	1027.67	982.838
Potri.002G157500	1268.85	1309.08	1325.36	1386.82	1492.34	1357.4	1408.77	1454.06	1405.44	1421.04	1415.04	1355.2	1247.42	1001.45	1360.22	1312.26	1337.75	1296.6	1370.61	1244.85	1353.07	1163.71	1156.55	1280.43	1394.19	1908.38	1873.41	1227.53	994.56	939.438	1366.03	1315.46	1147.18	1639.03	1751.07	1739.94	1552.29	1459.79	1620.56	1270.01	1307.62	1313.99	1361.18	1269.78	1247.28	1270.67	1203.73	1116.82	1153.45
Potri.005G110600	1472.97	1576.02	1468.6	1600.18	1445.43	1659.62	1519.67	1493.36	1537.64	1500.31	1510.01	1563.53	1605.21	1302.66	1663.81	1546.6	1567.26	1491.19	1416.58	1311.12	1432.42	1529.92	1524.31	1564.83	1373.18	1894.07	1501.21	965.394	831.125	828.726	1176.61	1218.12	1165.03	1853.08	1744.61	1652.56	1343.67	1296.76	1418.21	1301.48	1334.42	1890.74	1334.95	1321.59	1336.65	1573.05	1838.54	1414.92	1202.11
Potri.002G197600	467.085	399.343	440.737	437.562	410.168	351.725	412.407	465.383	482.397	406.843	368.481	377.475	468.991	509.737	462.832	448.58	369.411	522.216	414.655	347.537	357.903	472.119	490.771	488.451	321.597	400.606	350.046	587.448	407.59	395.553	341.901	322.78	311.328	376.561	419.999	362.804	342.097	327.708	334.056	395.613	432.15	346.051	324.693	336.285	359.453	422.465	373.418	370.846	448.765
Potri.013G070001	833.029	664.148	809.067	848.003	826.39	726.899	1031.02	1032.12	955.517	881.3	786.345	812.706	821.943	862.434	836.372	816.818	797.84	867.712	483.139	461.4	511.753	515.503	528.815	595.579	509.804	783.602	646.035	731.678	719.511	707.266	781.264	728.582	746.651	796.723	749.536	721.809	576.424	542.042	604.44	651.862	623.1	513.226	561.655	527.506	565.697	589.485	656.777	619.74	627.19
Potri.001G197400	1141.97	1046.41	1136.47	1075.82	1027.69	1010.88	1126.32	1118.99	1066.84	932.593	974.384	897.277	1115.26	1055.52	1086.39	1071.24	878.716	1098.04	896.856	908.355	868.036	956.997	1085.53	1008.79	699.838	1025.73	892.396	1044.35	1009.51	960.936	745.895	769.377	770.736	741.23	796.92	662.925	704.958	710.862	764.927	937.332	805.117	774.018	864.642	754.522	914.346	1014.68	1122.45	1029.1	955.804
Potri.006G116700	1978.67	1857.91	1890.45	1882.24	1878.3	1917.55	1999.65	2109.74	2022.36	1668.17	1764.53	1685.23	2001.67	1879.33	1873.65	1673.81	1803.34	1632.17	1385.62	1493.81	1420.28	1255.58	1275.75	1191.16	1726.76	1635.44	1953.17	1736.02	1562.6	1561.79	1270.93	1265.36	1327.38	1977.93	1813.53	1872.9	1480.11	1706.4	1575.21	1490.29	1467.3	1176.91	1552.01	1509.04	1576.29	1453.52	1498.07	1434.89	1442.42
Potri.011G084400	913.942	911.869	886.195	929.367	939.905	1117.7	977.3	984.544	1052.92	976.891	953.491	897.277	947.651	883.029	891.436	1017.67	922.434	963.022	1125.76	1180.27	1139.3	1028.45	977.737	1062.35	796.683	986.106	897.714	1089.62	1152.02	1122.17	870.08	832.358	918.818	1310.03	1281.53	1278.36	994.653	1042.71	957.685	1636.4	1679.47	1695.15	978.601	962.698	1021.4	924.073	933.546	828.698	836.253
Potri.008G111700	268.482	309.651	261.294	305.57	307.247	346.514	346.56	285.435	320.052	361.38	398.871	317.657	302.991	326.953	303.594	361.542	380.34	349.468	222.338	182.691	201.624	176.087	205.439	160.691	248.507	274.041	319.916	382.157	252.128	259.044	413.425	405.086	368.419	216.027	236.922	184.251	211.586	217.645	246.835	338.294	292.567	379.486	228.823	202.525	222.939	221.057	281.162	253.174	286.561
Potri.004G064400	1026.12	1084.85	1111.29	918.519	914.175	961.382	1053.54	1131.4	1099.31	768.223	695.175	800.329	1171.67	1137.9	1074.49	970.808	856.858	923.31	722.363	676.38	688.275	738.802	711.428	683.576	813.128	1147.89	814.411	303.199	393.639	420.275	549.4	546.079	516.5	624.298	534.152	691.417	709.901	646.313	700.383	760.88	678.933	887.697	539.949	568.011	586.321	648.98	663.367	549.85	655.425
Potri.008G217300	2289.45	2210.27	2306	2317.99	2533.66	2428.21	2524.69	2351.74	2217.17	2435.23	2526.18	2405.11	2217.63	1804.68	2217.43	2222.82	2435.05	2378.76	3342.57	3251.04	3404.94	3424.77	3590.11	3635.96	2089.47	2928.6	2378.54	2056.07	1961.22	2032.58	2786.3	2670.99	2800.16	2814.3	2944.3	2395.27	2650.76	2672.97	2722.16	2212.96	2456.67	1982.69	3181.81	3034.1	3167.31	1517.38	1568.36	1670.23	1712.76
Potri.003G045700	1439.87	1497	1468.6	1509.77	1454.51	1498.09	1857.56	1785	1864.65	1700.82	1813.91	1623.35	1552.02	1369.6	1589.4	1539.9	1501.69	1614.3	1107	1083.4	1161.16	1476.33	1539.52	1509.99	1533.98	2080.07	1793.65	1081.2	1671.22	1648.85	1433.63	1478.63	1454.05	1799.56	1458.15	1698.15	1330.82	1286.83	1408.62	1710.57	1769.92	2607.92	1146.83	1145.44	1263.98	1104.19	1210.32	1098.27	1242.36
Potri.006G147800	1557.56	1569.61	1585.08	1672.5	1502.94	1568.43	1476.35	1499.57	1451.83	1345.26	1416.94	1476.9	1453.71	1542.08	1418.26	1339.05	1436.11	1534.88	933.443	789.393	887.47	1191.78	1186.98	1135.04	952.913	1087.36	1061.66	862.222	719.511	809.379	744.323	813.75	808.203	1062.3	1290.15	1088.41	856.232	902.852	907.969	830.562	886.633	957.91	1094.37	1182.18	921.221	1061.62	1304.77	1090.43	1122.21
Potri.009G014700	1616.41	1676.39	1750.35	1730.36	1634.62	1670.04	1696.41	1592.64	1519.09	1622.71	1595.48	1631.6	1730.91	1526.64	1720.37	1452.86	1626.28	1590.48	2090.16	1945.87	1839.72	2010.97	2120.33	2096.64	1610.72	1848.95	1637.68	1984.48	1652.29	1726.24	1529.52	1478.63	1449.59	2467.46	2367.07	2129.34	1712.46	1930.66	1791.52	1628.53	1615.82	1482.84	1599.04	1693.67	1713.79	1173.51	1186.15	1155.33	1088.57
Potri.012G044701	332.844	407.885	399.811	426.713	434.384	448.124	377.751	407.469	445.289	417.335	368.481	398.102	372.292	347.548	431.58	408.409	373.782	482.504	396.83	368.78	340.089	454.255	440.045	494.828	268.606	245.426	273.834	530.598	551.094	603.003	250.728	205.406	237.287	388.452	353.23	370.402	355.939	359.155	345.394	510.25	523.717	377.814	340.973	306.142	389.899	330.221	401.974	345.172	399.503
Potri.005G194700	1244.95	1341.11	1375.73	1354.27	1340.99	1237.55	1299.6	1400.29	1335.87	1249.67	1278.29	1190.18	1239.36	1336.13	1382.54	1252.01	1346.49	1185.41	997.236	1157.32	1065.61	1033.56	1089.33	993.481	1078.99	913.469	1058.11	946.444	1148.03	1214.61	1256.78	1165.87	1289.91	727.357	844.305	831.98	1185.48	1146.15	1207.14	1198.08	1063.07	802.438	1089.85	1136.96	1072.47	980.838	1124.65	1080.45	981.035
Potri.004G115900	549.836	529.61	530.458	631.03	563.035	541.917	500.779	647.4	519.504	615.511	592.608	571.369	549.573	483.993	511.943	508.837	559.581	542.072	567.571	630.495	625.925	574.198	604.904	584.101	482.395	589.903	548.554	449.535	539.135	505.19	565.905	523.176	621.763	554.932	615.998	643.93	611.029	635.555	553.852	688.95	686.75	792.407	600.546	674.454	601.053	682.275	729.264	608.33	555.7
Potri.001G292700	557.192	525.339	568.235	602.1	617.522	552.339	542.367	558.46	549.654	549.064	548.922	511.551	498	550.928	488.132	549.009	515.863	508.317	472.819	435.059	474.505	315.171	467.944	390.251	537.213	614.115	672.621	875.908	642.777	618.051	509.315	572.56	522.745	636.189	611.69	488.171	504.247	500.665	514.603	610.277	601.883	596.813	577.031	550.113	609.892	524.533	452.495	428.612	461.982
Potri.008G012600	1546.53	1627.27	1542.58	1576.67	1752.67	1630.96	1717.21	1592.64	1597.94	1686.83	1519.51	1586.22	1585.87	1346.43	1629.59	1593.46	1656.88	1483.25	1622.97	1476.82	1588.7	1980.35	1881.92	1878.56	1403.33	1647.55	1488.8	1586.53	1692.15	1807.93	1704	1659.71	1682.42	1849.11	1882.46	1808.32	1677.86	1615.37	1601.37	1934.23	1772.15	1497.88	1924.64	1687.08	1704.95	1206.26	1219.1	1154.61	1348.7
Potri.006G126300	1134.61	1144.64	1150.64	1234.94	1195.69	1120.31	1145.38	1129.33	1085.39	1138.93	1063.66	1023.1	1150.72	1181.66	1195.03	1171.66	1082	1266.82	1016.94	937.245	971.682	1324.48	1181.91	1327.62	1194.11	1369.1	1338.15	806.425	912.843	831.951	1152.25	1063.53	1054.41	1066.26	1128.61	1065.62	1008.49	1166.84	1113.81	1301.48	1436.03	1710.2	1053.67	1121.89	1147.11	992.301	1210.32	1048.35	1014.08
Potri.001G287000	540.642	489.035	494.255	524.351	513.088	500.231	504.245	575.007	547.335	497.771	467.249	513.613	527.01	550.928	508.967	508.837	478.704	520.23	385.573	397.671	344.137	454.255	428.632	461.669	413.873	490.852	420.942	297.935	320.89	303.114	374.126	402.939	330.953	469.71	450.152	360.904	361.872	393.912	386.388	309.072	328.3	235.716	373.532	351.357	310.347	401.723	494.23	344.459	374.872
Potri.003G093600	229.865	194.333	217.22	224.205	261.841	250.116	216.6	231.657	248.156	256.463	241.222	222.772	240.136	187.933	224.719	241.028	183.612	222.389	213.894	238.772	216.199	244.991	205.439	239.762	191.862	172.789	196.735	256.877	298.966	324.611	199.639	199.68	209.633	275.484	297.23	231.739	202.688	201.921	186.653	225.904	247.9	212.312	227.014	206.292	236.689	225.969	191.102	220.368	230.09
Potri.004G042200	788.895	890.513	897.214	766.638	836.985	846.746	998.093	922.493	1018.14	910.443	830.031	806.518	841.282	836.69	870.601	850.294	911.504	913.381	716.734	738.41	722.284	747.734	632.803	737.14	973.013	987.207	962.406	955.919	1024.46	1026.5	1029.63	1024.88	1054.41	656.008	635.382	727.507	940.273	880.509	993.445	902.491	931.3	931.162	643.055	692.352	754.262	1014.13	1054.36	1074.03	1051.92
Potri.001G349300	1278.05	1432.94	1393.04	1397.67	1342.51	1461.61	1680.82	1617.47	1611.86	1372.08	1479.62	1365.51	1374.74	1266.62	1366.17	1238.62	1403.32	1312.49	1204.56	1235.5	1176.55	1708.56	1832.47	1791.84	1254.41	1874.26	1556.16	940.128	1076.28	1093.14	1010.77	1008.42	1028.54	1185.18	1322.46	1173.89	1265.56	1322.42	1406	1564.47	1669.42	1650.01	1179.39	1166.16	1183.45	856.391	858.863	855.085	892.724
Potri.007G028500	2681.14	2833.84	2795.53	2715.78	2536.68	2696.56	3070.52	3183.22	3184.28	2617.09	2685.73	2491.75	2717.25	2633.64	2713	2229.51	2448.17	2585.27	1644.55	1683.3	1688.3	1805.53	2065.8	1876.01	2040.13	2572.02	2357.27	2312.95	1512.77	1532.77	1839.19	2006.82	1616.41	1533.99	2102.15	1506.3	1806.39	1907.49	2221.51	1948.84	1978.73	1999.41	1933.69	1870.76	1797.27	2217.67	2330.57	1859.22	1697.74
Potri.004G084800	1046.34	1170.27	1086.1	1151.76	1141.2	1044.75	1556.06	1694	1769.56	1142.43	1132.03	1142.74	1105.59	1099.28	1031.33	1017.67	1062.33	1030.53	557.251	568.465	621.877	1031.01	1031	914.411	1089.96	1706.98	1251.3	625.348	661.711	632.025	906.235	906.075	914.357	717.447	811.997	702.814	761.315	714.999	914.946	597.914	572.85	752.285	598.737	574.605	594.178	1464.98	1458.53	1352.87	1408.17
Potri.016G091600	4624.88	4822.01	4855.97	4889.12	4835.74	5455.65	5304.1	4535.94	4856.44	5504.63	5002.98	4843.23	5000.96	4353.36	5217.65	5148.63	5252.63	5240.03	4407.35	4313.2	4209.81	5190.75	4881.08	5255.63	3036.9	4156.83	3524.39	3877.37	4131.71	4243.59	3889.03	3662.95	3875.09	2865.83	2871.07	2788.46	3742.31	3326.73	3338.81	3878.58	4021.12	5495.03	3952.39	3814.06	4040.41	2744.93	4358.01	4900.16	4109.78
Potri.005G058900	275.838	260.534	283.331	298.338	278.49	289.196	206.203	231.657	303.817	289.104	235.524	284.653	296.544	247.145	251.507	247.723	227.33	277.986	454.995	382.376	388.673	458.083	457.799	448.916	335.301	337.874	331.436	296.882	362.745	368.681	303.388	291.29	291.702	422.144	437.229	459.678	424.161	427.841	376.794	397.86	419.867	498.18	333.737	379.616	358.471	308.388	384.401	307.374	252.318
Potri.002G110900	426.629	373.717	398.237	424.905	422.276	442.913	370.819	430.221	491.674	452.307	446.355	466.171	430.311	447.951	413.721	408.409	417.5	458.676	617.292	611.801	654.266	399.387	456.531	418.308	520.767	488.651	514.878	517.965	548.104	557.859	492.809	503.137	440.676	673.845	551.383	566.05	525.999	561.076	566.935	557.454	611.933	735.568	554.42	588.734	477.306	523.441	535.965	643.275	489.617
Potri.009G136900	1165.87	1257.82	1130.17	1394.05	1336.45	1289.66	1455.55	1416.83	1679.11	1507.3	1276.39	1386.14	1192.62	1202.26	1296.23	1037.76	1357.42	1366.1	960.649	1080.85	1046.18	1136.91	1060.17	1242.17	1051.58	1130.28	1056.34	939.075	1007.52	1068.42	1318.87	1181.62	1292.59	921.583	878.766	1023.83	1294.24	1196.63	1136.49	1489.17	1390.25	1792.11	1039.2	1022.98	1092.11	1348.18	1581.54	1482.67	1509.1
Potri.006G239900	1053.7	1174.54	1081.38	1039.66	1036.77	1039.54	1010.22	1073.48	1099.31	941.918	987.68	1054.04	1083.03	1197.11	1128.06	1111.41	979.266	1036.49	770.208	806.388	843.744	741.354	743.131	714.184	1453.58	1817.03	1282.32	925.389	875.97	985.658	746.681	794.426	785.901	1381.38	1268.61	1441.72	873.04	888.784	1090.26	1204.82	1109.97	1394.24	670.188	665.976	631.498	769.06	790.769	784.482	772.573
Potri.013G049100	766.828	743.162	796.474	907.67	805.2	768.585	804.02	808.733	763.022	805.527	717.967	781.765	733.302	792.924	764.938	676.218	727.892	698.935	847.135	819.983	807.306	931.477	838.242	820.036	740.952	1200.72	908.348	420.057	581.987	534.211	639.787	629.1	649.417	792.759	605.229	780.693	829.536	817.615	717.827	887.88	907.85	879.338	810.375	849.661	810.242	862.941	839.093	689.631	902.937
Potri.015G112700	1090.48	1208.71	1160.08	1115.6	1188.12	1227.13	1294.4	1110.71	1159.61	1200.71	1095.94	1124.17	1078.2	1076.11	1122.11	1131.49	1232.83	1088.12	1239.27	1141.18	1206.51	1263.24	1393.69	1299.56	909.973	1167.7	984.561	1859.2	1581.53	1570.39	1481.57	1399.19	1379.12	1090.04	1236.3	826.281	1307.09	1293.45	1291.74	1191.33	1212.7	931.162	1481.47	1411.08	1551.74	1293.05	1300.37	1064.04	1211.13
Potri.018G047000	452.374	463.409	494.255	504.462	481.304	448.124	362.155	361.965	419.778	545.567	493.84	554.868	451.263	476.27	482.179	408.409	424.057	486.475	591.962	574.413	537.664	575.474	554.178	497.378	514.372	421.516	512.22	237.927	258.107	245.071	631.928	543.932	633.36	715.465	557.844	569.849	521.056	470.046	421.277	357.4	368.5	366.112	615.017	601.922	572.571	455.214	382.205	477.107	427.739
Potri.004G176200	890.036	779.466	876.751	741.324	861.201	797.244	897.591	856.305	948.559	785.709	858.522	783.828	809.049	895.902	836.372	783.342	852.486	828	1074.16	1001.82	1036.46	986.345	914.33	959.047	1336.64	1467.05	1510.07	1699.18	961.674	799.705	1709.51	1705.51	1682.42	1389.31	1798.46	1323.95	1027.28	998.848	1080.67	1284.62	1326.6	1556.4	1385.6	1375.28	1554.68	1158.78	948.922	945.657	925.165
Potri.001G087600	373.3	380.123	358.886	435.754	382.924	328.277	362.155	341.281	384.99	364.877	362.782	400.165	367.457	352.697	340.799	435.19	373.782	383.223	398.707	409.567	354.664	330.483	352.543	359.643	349.006	349.98	362.453	991.713	718.515	749.186	330.111	322.065	323.816	432.054	465.229	378	354.951	364.12	361.094	541.719	565.033	631.92	415.137	470.987	385.97	301.293	347.06	340.893	297.374
Potri.006G084800	171.019	179.384	198.331	162.73	168.002	130.269	173.28	221.316	176.26	159.706	186.14	138.201	191.787	175.061	171.144	133.905	155.196	160.835	160.421	159.748	160.328	131.428	153.445	137.736	163.539	150.777	180.783	253.719	297.969	325.686	126.543	142.424	148.081	99.0949	60.3075	79.7789	162.15	159.716	191.886	194.435	163.033	168.846	164.608	168.613	150.263	151.192	138.384	140.494	161.003
Potri.011G023000	373.3	371.581	349.441	392.359	369.302	294.407	478.253	486.067	521.824	361.38	383.676	367.161	341.67	378.441	363.122	368.238	323.508	313.727	272.997	277.01	255.067	229.679	261.237	214.255	243.938	501.858	342.957	238.98	205.29	201.001	480.234	465.92	525.421	396.38	407.076	357.105	394.499	292.124	328.822	233.771	283.633	245.747	397.952	334.401	363.381	467.768	404.171	428.612	414.522
Potri.003G033700	1298.28	1479.92	1478.04	1368.74	1318.29	1466.82	1770.92	1725.02	1706.94	1444.35	1561.29	1417.08	1519.79	1441.68	1532.85	1593.46	1374.91	1566.65	1207.38	1272.89	1179.78	1190.5	1309.99	1196.26	1089.04	1759.8	1332.83	975.922	797.243	767.459	1220.63	1153.71	1271.18	1012.75	1176	1075.12	1087.59	1155.25	1085.9	788.977	743.7	631.92	1122.41	1110.59	1098	1332.89	1465.12	1425.62	1443.02
Potri.006G206200	310.777	243.45	283.331	262.176	264.869	294.407	199.272	277.162	208.729	229.651	207.033	233.086	254.641	244.571	260.436	281.2	214.214	246.216	245.791	225.177	222.677	224.575	220.657	234.66	266.779	234.42	281.809	285.302	409.583	498.741	271.163	286.28	251.56	231.882	221.845	210.844	272.887	247.436	256.429	354.028	352.867	279.182	247.816	248.681	255.349	399.54	377.812	298.103	243.907
Potri.007G107400	402.723	405.749	421.848	452.027	404.114	369.963	367.354	388.854	412.82	312.418	381.776	468.234	422.253	383.59	403.304	475.361	380.34	407.05	361.181	321.196	399.199	487.431	410.878	441.264	307.892	245.426	251.679	825.375	733.463	748.111	339.543	371.448	356.822	531.149	516.921	571.749	352.973	330.191	321.845	472.038	504.733	539.974	456.741	369.254	387.934	372.795	344.863	328.769	376.674
Potri.014G141800	1645.83	1642.22	1577.21	1547.74	1452.99	1505.9	1464.22	1478.88	1604.9	1429.2	1420.74	1367.57	1543.96	1614.17	1522.44	1466.26	1412.07	1439.57	940.948	994.177	951.439	1038.66	1102.02	979.453	898.095	1131.38	871.128	852.747	967.653	967.385	910.95	892.477	883.135	709.52	605.229	693.316	987.732	1059.26	1029.21	1007.01	921.25	710.492	922.526	922.193	886.847	761.419	845.683	782.342	964.815
Potri.005G101200	741.084	711.129	790.178	784.719	770.389	820.692	798.821	736.34	769.98	669.135	717.967	781.765	768.758	800.648	702.433	816.818	714.777	722.763	600.405	618.599	672.08	634.17	659.434	636.389	684.307	866.145	795.801	769.578	691.608	662.121	656.293	596.178	576.268	897.8	917.535	757.899	599.165	671.967	695.15	744.021	761.567	732.225	664.761	604.748	779.797	921.344	872.042	884.325	647.015
Potri.015G068300	540.642	602.218	497.403	555.089	550.927	474.178	499.047	541.913	533.42	424.33	495.739	507.425	523.787	535.481	532.778	549.009	476.518	494.417	568.509	589.708	532.806	548.678	606.172	474.422	649.589	709.865	695.662	436.901	577.004	589.03	614.636	640.551	706.508	550.968	590.152	533.759	552.695	571.834	559.958	783.358	782.783	1006.39	615.921	651.847	595.16	840.017	755.623	818.713	815.827
Potri.002G138000	226.187	284.025	251.849	224.205	287.572	203.219	230.463	231.657	229.602	220.325	229.826	231.023	238.525	272.89	250.019	220.943	231.701	228.345	206.389	237.073	236.443	220.747	247.288	265.268	236.629	258.633	251.679	242.138	189.345	171.98	201.997	203.974	213.201	245.755	290.768	286.824	201.699	221.782	219.796	173.08	176.433	130.396	231.536	224.19	195.44	358.058	351.453	347.311	275.747
Potri.013G089500	704.305	730.349	746.104	768.446	673.523	820.692	629.007	616.374	651.7	622.505	708.47	711.633	693.01	695.096	711.363	729.78	745.379	734.676	629.488	617.749	600.823	718.386	774.835	785.603	582.894	552.484	546.781	639.034	695.594	657.822	431.503	490.254	379.124	604.479	583.69	602.141	589.277	560.248	540.769	650.738	687.867	538.302	528.191	558.591	633.462	504.883	509.606	463.557	422.933
Potri.009G125300	461.568	491.17	539.902	466.492	491.899	536.707	474.787	461.247	475.439	517.589	467.249	478.547	559.243	532.907	508.967	602.571	520.235	482.504	667.013	705.271	633.213	607.374	621.39	608.332	806.733	653.736	720.475	651.667	713.532	759.935	793.054	725.004	809.987	741.23	734.459	672.422	727.698	808.512	678.578	630.508	643.2	618.546	687.372	725.321	707.121	485.234	560.128	469.263	531.67
Potri.010G245100	2465.99	2566.9	2527.94	2686.85	2725.88	2667.9	2405.13	2194.54	2068.74	2324.49	2262.17	2339.11	2552.86	2206.29	2329.04	2390.2	2448.17	2426.42	2102.36	1943.32	2068.87	2152.61	2249.68	2141.28	2088.55	2323.29	2106.48	1702.34	2086.78	2290.55	1879.28	1814.3	1843.88	2201.89	2255.07	2182.52	2108.94	2144.17	2081.96	2409.64	2458.9	1872.35	2299.08	2125.1	2191.09	1253.2	1256.44	1289.4	1441.21
Potri.008G049700	1162.2	1200.16	1122.3	1234.94	1301.64	1302.69	1374.11	1238.95	1301.08	1379.07	1247.9	1289.19	1089.48	901.05	1208.42	1171.66	1298.4	1217.18	1501.01	1624.67	1502.06	1445.7	1502.75	1434.74	1426.17	2219.84	1647.43	1322.28	1478.88	1700.45	1527.94	1489.37	1474.57	1658.85	1645.53	1643.07	1632.38	1639.37	1657.2	1671.24	1719.67	1409.28	1296.96	1254.71	1122.55	845.475	869.845	904.293	991.849
Potri.004G211500	1656.86	1691.33	1796	1663.46	1680.02	1670.04	1848.9	1923.58	1975.97	1524.79	1565.09	1629.54	1697.07	1588.42	1576.01	1580.07	1420.81	1755.28	2117.37	1883.84	1874.54	1907.61	1968.16	1808.42	1680.16	1938.1	1752.89	1318.07	1468.92	1472.57	1447.77	1533.03	1429.07	2039.37	2093.53	2108.44	1713.45	1762.67	1733.08	1722.94	1745.35	1608.22	1831.48	1766.2	1800.21	981.93	1017.02	952.075	985.241
Potri.001G087300	1289.08	1313.35	1172.67	1177.08	1179.04	1216.71	1483.28	1503.71	1442.55	1344.1	1456.83	1371.7	1237.75	1158.49	1290.28	1171.66	1204.41	1292.63	980.349	1100.39	1138.49	1232.61	1311.26	1184.78	1458.15	1714.68	1638.57	1517.05	1302.49	1415.61	1571.17	1588.85	1693.12	1068.24	1206.15	1058.02	1341.69	1357.17	1433.91	1137.39	1235.03	922.804	1142.3	1066.32	1062.65	1137.49	1096.09	1245.9	1329.47
Potri.002G150700	1458.26	1398.77	1492.21	1460.95	1513.53	1534.56	1190.43	1259.64	1212.95	1661.18	1411.24	1363.45	1626.16	1457.13	1418.26	1620.25	1578.19	1594.45	1300.25	1232.1	1155.49	1448.26	1412.71	1543.15	1168.53	1117.07	1158.25	1249.64	1057.34	926.54	1165.61	1173.75	1152.54	1147.52	1128.61	993.437	887.871	997.193	916.691	1190.21	1078.7	1561.41	1283.4	1301.81	1256.12	990.663	1036.79	919.27	886.116
Potri.003G148700	342.039	281.889	365.182	300.146	373.843	333.488	363.888	355.76	294.54	357.882	351.386	315.594	314.272	254.869	345.264	374.933	356.295	345.496	480.324	460.55	447.784	440.219	495.843	445.09	313.374	397.304	385.494	625.348	403.604	467.569	378.842	377.889	372.879	441.963	499.691	400.794	414.274	380.671	409.938	423.71	511.433	331.006	383.481	334.401	397.755	324.763	384.401	362.288	359.252
Potri.002G245900	531.447	512.526	601.291	551.473	511.575	567.971	616.877	593.622	521.824	538.572	569.815	583.745	549.573	581.821	598.259	689.609	563.952	486.475	472.819	565.916	529.567	523.158	486.966	464.22	546.349	522.768	529.943	642.192	851.056	898.593	560.404	554.667	519.177	443.945	407.076	480.573	530.943	595.833	526.814	917.102	942.467	1008.06	504.676	450.264	504.806	665.354	630.418	619.027	543.685
Potri.010G146800	814.64	826.448	831.103	819.073	835.471	844.14	916.652	810.801	811.726	816.018	769.251	835.395	818.719	720.84	753.033	950.722	839.371	828	728.93	728.213	761.961	731.146	753.276	747.343	683.393	688.954	738.199	991.713	1096.21	1054.45	687.732	634.825	643.172	757.085	704.305	691.417	801.852	722.447	684.683	1093.55	1105.5	693.774	662.048	641.485	577.482	663.171	729.264	738.126	681.258
Potri.009G088900	1331.38	1484.19	1380.45	1412.13	1428.78	1524.14	1426.1	1325.83	1512.13	1573.75	1472.02	1421.2	1382.8	1197.11	1382.54	1653.72	1420.81	1475.31	1902.53	1798.02	1851.05	2000.76	2013.81	2096.64	2494.2	2715.09	2616.93	3761.56	3062.41	3185.92	2734.42	2649.52	2611.94	2084.96	2119.38	2127.44	2101.03	1996.04	2114.23	2228.69	2193.13	1900.77	1641.55	1652.22	1785.48	1085.09	1282.8	1186.71	1401.57
Potri.002G069100	695.111	683.368	610.735	631.03	705.307	797.244	710.448	579.144	649.38	720.428	691.376	707.508	704.292	597.268	705.41	769.951	664.502	685.036	577.89	567.615	591.107	534.642	493.307	522.885	645.934	791.306	655.783	485.329	587.966	756.71	665.725	672.042	660.121	495.475	512.614	425.487	643.657	628.107	634.968	646.242	643.2	524.928	533.618	518.086	580.428	434.473	450.299	469.263	380.88
Potri.001G166100	1042.67	1084.85	1161.66	1196.97	1101.85	1102.07	1069.14	1114.85	1036.69	1094.63	1031.37	1076.73	1171.67	1137.9	1050.67	1211.84	1060.14	1018.62	1612.65	1475.12	1501.25	1119.05	1222.49	1285.53	1855.58	1446.14	1991.28	1260.17	1818.71	1784.29	1811.68	1782.81	1930.41	1787.67	1527.07	1498.7	1664.02	1821.43	1753.14	1984.81	1854.78	1748.65	1493.23	1770.91	1500.67	1443.69	1498.07	1218.09	1488.67
Potri.009G065500	507.541	533.881	453.329	455.643	502.493	484.599	632.472	634.99	637.784	521.086	516.633	480.61	491.554	520.035	462.832	555.704	448.102	460.662	395.892	381.526	387.863	378.971	409.61	388.975	495.186	866.145	607.928	679.039	744.425	711.565	455.868	511.009	479.034	527.185	437.229	455.879	526.988	473.356	511.114	1007.01	1027.33	809.125	442.27	446.496	398.738	640.793	687.529	613.322	504.635
Potri.002G232100	564.548	527.474	560.365	517.119	517.629	513.258	434.933	481.93	505.589	482.617	452.053	443.481	543.127	581.821	462.832	589.18	496.191	500.374	256.11	227.726	246.159	253.923	271.382	247.414	383.723	447.93	413.852	570.604	475.356	486.917	349.761	320.633	402.317	285.393	208.922	256.432	316.391	278.055	305.273	364.143	424.333	668.698	349.113	315.562	332.936	627.147	663.367	678.933	618.779
Potri.001G160700	1171.39	1099.79	1133.32	1222.28	1160.88	1052.57	1062.21	1205.86	1210.63	945.416	1004.77	1051.98	1170.06	1161.07	1132.53	950.722	974.894	937.209	692.342	671.282	688.275	955.721	1080.46	945.019	806.733	1020.22	815.298	1169.63	975.626	973.834	537.61	548.226	533.449	1484.44	1380.61	1493	692.104	783.686	777.137	1110.41	1074.23	922.804	861.024	1004.15	770.958	783.797	749.034	689.631	723.912
Potri.008G060700	428.468	365.175	431.292	446.603	426.817	458.545	398.544	349.555	234.241	425.495	396.971	408.416	475.437	419.632	434.556	448.58	426.243	484.489	377.13	401.07	340.898	368.763	363.957	358.367	236.629	225.616	210.914	384.263	383.673	487.992	290.812	305.604	372.879	463.764	488.921	402.693	356.928	363.293	324.461	351.78	377.433	312.616	377.15	366.428	395.791	278.914	283.359	320.211	431.343
Potri.003G063500	888.197	847.803	840.548	840.77	852.12	820.692	804.02	827.348	790.853	812.521	803.44	773.514	912.195	901.05	814.049	923.942	832.813	865.727	576.014	561.667	597.585	422.355	418.487	403.004	632.23	429.22	577.798	594.818	635.801	668.57	672.799	717.131	725.241	469.71	426.46	537.558	685.183	597.488	508.497	700.189	722.483	830.858	685.563	592.502	650.158	700.833	740.247	758.094	792.398
Potri.001G221000	463.407	457.002	443.885	461.067	461.628	416.859	500.779	436.426	429.055	467.462	495.739	416.666	467.379	422.207	424.139	589.18	463.403	577.813	424.974	407.018	451.022	472.119	422.291	403.004	571.931	555.785	591.091	712.728	560.063	603.003	536.038	548.226	571.808	378.543	413.537	381.799	457.778	494.872	464.015	601.286	578.433	531.615	422.372	413.527	362.399	535.995	564.521	546.998	583.935
Potri.015G040300	435.823	437.782	448.607	520.735	534.278	468.967	492.115	525.366	519.504	515.257	556.52	468.234	444.816	445.376	513.431	495.447	592.369	546.043	321.78	357.734	332.801	424.907	476.821	469.321	245.766	405.008	303.964	409.529	431.508	496.591	408.709	368.585	376.448	225.936	333.845	273.528	354.951	325.225	326.206	492.268	473.467	411.249	337.355	302.374	322.133	431.198	505.213	445.728	507.039
Potri.008G048100	492.83	510.39	536.754	526.159	588.765	526.285	393.346	415.742	417.459	460.468	467.249	501.237	531.845	499.439	550.636	569.094	459.031	550.014	697.033	636.443	661.554	470.843	478.089	451.466	638.625	499.657	482.975	768.525	581.987	565.383	543.898	536.775	511.148	661.954	624.613	543.256	535.887	526.319	516.347	651.862	557.217	448.028	705.461	665.034	692.389	466.13	415.153	473.542	437.952
Potri.015G104600	606.843	632.115	689.438	621.989	718.929	682.607	715.647	746.682	800.13	666.804	712.269	620.874	725.243	664.203	672.669	723.085	649.201	557.957	679.209	609.252	578.151	496.363	598.563	526.711	632.23	848.536	766.557	775.895	647.76	605.153	424.429	444.449	465.653	552.95	555.69	493.869	613.007	608.246	641.945	792.349	856.483	974.628	671.997	666.918	720.87	489.055	445.906	455.712	541.882
Potri.019G052400	297.905	337.413	294.349	289.297	298.166	281.38	367.354	297.845	373.394	293.767	296.304	305.28	280.427	275.464	281.271	294.59	257.932	283.942	304.893	257.466	323.084	426.183	400.733	427.235	250.334	422.617	311.94	284.249	332.849	306.339	335.613	314.908	328.277	311.158	359.691	341.909	287.718	286.331	347.139	297.833	309.317	280.853	290.324	277.883	319.186	505.975	571.111	491.371	434.948
Potri.001G143200	799.929	751.704	728.789	712.394	690.172	771.19	888.927	819.075	899.856	853.322	877.516	761.138	754.253	692.522	796.191	729.78	786.91	780.345	699.848	752.006	740.908	953.169	935.889	961.598	722.679	880.452	839.225	691.673	696.591	702.966	1020.2	947.586	1041.92	608.443	654.767	699.015	828.548	784.513	833.831	599.038	557.217	451.371	659.334	682.932	731.674	959.006	962.102	1031.95	1010.47
Potri.002G020900	1024.28	950.308	1024.71	1014.35	1006.5	1049.96	951.308	920.425	872.025	898.786	962.988	903.465	976.661	1027.2	1035.79	1024.37	887.46	907.425	627.611	673.831	620.257	493.811	497.112	483.35	946.518	682.35	853.404	1266.49	1246.69	957.711	828.423	832.358	887.596	895.818	758.151	812.985	691.116	627.28	607.929	556.33	594.067	636.935	675.614	581.198	629.534	916.432	920.367	932.107	888.519
Potri.008G159900	487.313	499.712	458.051	459.259	426.817	463.756	417.605	424.016	426.736	458.136	391.273	404.29	477.049	473.695	513.431	381.628	472.146	480.518	511.283	423.162	412.965	518.055	470.481	476.973	430.318	500.757	431.576	437.954	506.249	537.436	473.16	485.96	467.437	537.094	519.075	547.055	485.462	509.768	457.037	357.4	355.1	334.349	500.154	503.015	424.272	411.002	390.991	404.365	434.948
Potri.007G011800	404.562	384.394	476.94	442.986	431.357	450.729	398.544	380.58	371.075	470.959	448.255	431.105	441.593	453.1	461.344	455.276	445.916	446.763	427.789	405.318	398.39	396.835	379.174	322.658	305.151	557.987	359.794	747.47	750.405	743.811	316.75	326.359	339.873	507.366	514.767	548.955	417.24	379.843	374.177	641.746	562.8	650.309	372.628	415.411	386.952	430.106	476.658	340.893	389.891
Potri.002G139900	1599.86	1576.02	1518.97	1533.28	1555.91	1534.56	1485.01	1526.46	1607.22	1383.73	1451.13	1505.77	1589.09	1539.51	1657.86	1506.43	1423	1465.38	1170.79	1126.73	1283.43	1313	1515.43	1390.11	1450.84	1375.71	1445.38	1382.29	1792.8	1907.9	1211.98	1084.28	1322.92	1203.01	995.074	1179.59	1257.65	1223.94	1297.85	1271.13	1204.88	1329.04	1241.79	1364.92	1255.14	1314.88	1438.76	1120.38	1204.52
Potri.015G026100	866.13	864.887	805.918	811.84	865.742	859.773	719.112	754.955	700.403	737.914	717.967	823.019	865.457	767.18	782.797	877.075	852.486	824.029	667.951	486.042	546.571	580.578	625.194	571.347	542.694	309.259	409.421	563.234	547.108	625.576	433.861	512.441	497.767	616.37	585.844	562.251	544.785	565.214	495.414	524.861	529.3	511.554	629.488	597.212	704.174	847.112	806.145	828.698	753.949
Potri.018G126100	454.213	345.955	424.996	309.186	325.41	382.99	351.759	351.623	380.351	391.689	334.292	321.782	356.175	357.846	400.328	408.409	382.526	399.108	398.707	332.242	355.474	302.411	319.572	349.44	406.564	483.148	386.38	324.255	394.635	374.055	298.672	317.771	314.004	344.85	409.229	357.105	368.793	367.43	401.216	343.913	357.333	396.204	376.246	389.978	374.185	288.193	318.504	342.319	311.192
Potri.013G075300	1335.05	1437.21	1315.91	1460.95	1324.34	1425.14	1313.46	1338.24	1168.88	1382.57	1238.4	1357.26	1302.21	1101.86	1285.81	1385.91	1296.22	1356.17	1433.47	1468.32	1382.22	2281.48	2237	2291.77	1004.08	1177.6	1098.88	530.598	824.149	764.234	1056.36	1113.63	1058.87	1244.63	1115.69	1422.72	1237.88	1320.76	1200.16	855.287	791.717	742.255	1402.78	1488.32	1465.31	962.28	1087.31	994.152	980.435
Potri.003G202800	967.27	1091.25	944.436	1036.05	994.392	977.014	1178.3	1162.42	1148.01	1142.43	1097.84	1074.67	947.651	862.434	1020.91	1004.28	970.523	1036.49	854.64	863.319	851.032	1084.6	1024.66	1063.62	909.059	1178.71	959.747	1172.79	1196.86	1229.65	940.032	871.006	900.977	1137.61	1076.92	1044.72	968.946	980.642	966.407	1050.85	1037.38	962.925	733.498	765.826	766.047	706.291	746.837	773.071	701.684
Potri.005G181700	487.313	459.138	508.421	546.049	526.71	510.653	505.978	438.494	368.755	489.611	488.142	488.861	452.874	481.418	477.714	549.009	424.057	466.619	513.159	418.064	465.598	363.659	460.335	380.048	479.654	763.792	622.108	559.023	510.235	507.34	494.381	528.902	390.721	396.38	447.998	402.693	469.642	422.876	574.785	513.622	582.9	912.773	489.3	492.653	474.36	324.217	445.906	415.775	442.758
Potri.002G031400	1329.54	1195.89	1163.23	1111.99	1186.61	1068.2	1507.54	1474.75	1695.35	1272.99	1325.77	1309.82	1245.81	1439.11	1349.8	1198.45	1291.84	1499.14	962.525	983.98	1063.99	1325.76	1331.55	1369.7	1004.08	1637.64	1283.21	735.889	726.487	608.378	1535.02	1517.28	1592.32	1006.8	954.151	1145.4	1209.21	1014.57	1151.31	896.872	879.933	931.162	1087.13	981.538	1026.31	1217.18	1335.52	1174.58	1477.86
Potri.014G161100	318.133	311.786	311.664	314.611	289.085	356.936	294.576	347.486	366.436	305.424	279.21	290.841	364.233	308.932	263.413	348.152	325.693	303.799	330.223	283.808	299.602	441.495	443.85	381.323	308.806	340.075	310.168	368.471	390.649	443.922	303.388	288.427	310.435	285.393	316.614	283.025	302.548	287.158	317.484	320.311	328.3	265.808	298.464	307.084	272.045	580.207	549.145	448.581	401.305
Potri.018G034400	167.341	228.501	240.831	198.892	239.138	177.165	216.6	208.905	176.26	226.154	208.932	173.267	190.175	193.082	227.696	261.114	244.817	156.863	213.894	234.524	217.009	233.507	268.846	247.414	206.48	238.823	234.841	167.391	245.152	233.247	191.779	179.641	177.519	85.2216	96.9227	91.1759	200.71	210.197	202.352	189.939	174.2	203.953	147.423	162.02	183.655	252.715	309.718	283.127	237.9
Potri.006G147500	739.245	738.891	708.327	701.546	626.603	711.266	819.615	721.861	855.791	690.118	698.973	701.32	717.185	736.287	715.827	716.389	721.334	681.065	738.311	739.26	791.111	621.41	646.752	613.433	993.113	1435.14	1292.07	543.232	646.763	663.196	688.518	714.268	790.362	689.701	661.229	788.291	846.345	787.823	928.029	966.553	1018.4	1512.93	650.29	700.829	677.657	712.295	937.939	788.047	854.877
Potri.007G124000	840.385	758.111	826.381	799.184	797.633	752.952	821.348	728.066	753.745	730.919	735.062	874.587	894.467	844.413	943.523	796.732	841.557	746.59	1212.07	1164.97	1179.78	1250.48	1119.77	1230.69	1075.34	1484.66	1273.46	703.253	639.787	699.742	984.047	965.479	760.032	1373.46	1232	1135.9	1112.31	1142.84	1148.7	1048.6	1108.85	1282.23	786.86	798.795	899.615	1438.78	1618.88	1292.26	1157.66
Potri.005G226900	1583.31	1537.58	1668.5	1564.01	1516.56	1722.15	1843.7	1809.82	1799.71	1532.95	1506.21	1544.97	1627.77	1436.53	1537.32	1392.61	1589.12	1628.2	1083.54	1116.54	1184.64	1186.68	1264.34	1293.18	1369.53	2005.23	1578.31	1304.39	1539.67	1559.64	1144.39	1121.5	1102.58	1208.96	1141.53	1242.27	1161.75	1129.6	1402.51	2073.59	2262.37	2579.5	1139.59	1248.12	1216.84	781.068	922.563	903.58	847.667
Potri.004G229300	1278.05	1306.94	1331.65	1332.58	1281.96	1396.48	1249.35	1212.06	1131.78	1284.65	1308.68	1309.82	1205.52	1047.79	1276.88	1292.18	1344.31	1378.01	1411.89	1366.36	1406.51	1483.98	1714.53	1687.26	1315.62	1404.32	1359.42	1463.36	1662.25	1799.34	1227.7	1323.33	1347	1133.65	1130.77	1225.18	1292.26	1386.97	1347.56	846.296	840.85	687.087	1379.27	1309.35	1304.24	1102.56	1089.5	1066.18	1052.53
Potri.001G038000	676.722	664.148	708.327	649.111	644.766	586.209	752.036	870.784	825.641	649.318	643.891	697.194	681.729	700.245	674.158	669.523	675.431	689.007	656.693	609.252	591.107	535.918	556.714	535.638	761.051	1222.73	781.622	790.634	902.877	853.448	754.541	816.613	770.736	759.067	816.305	854.774	725.721	652.106	696.022	953.067	968.15	1257.15	742.543	681.99	585.339	1058.34	1133.43	1091.86	1065.14
Potri.010G180600	996.693	984.476	996.38	974.57	1033.74	1099.47	979.033	978.339	809.406	974.559	1084.55	979.785	1044.35	986.007	997.098	1064.54	1103.86	1016.63	1107.94	1156.47	1091.52	1528.64	1488.8	1453.87	909.059	892.558	927.844	859.064	1009.51	1039.4	859.862	920.389	950.04	1064.28	967.074	999.136	1014.43	1008.78	926.285	1027.24	974.85	1218.7	1069.04	1195.37	1009.61	1351.45	1278.41	1322.92	1168.47
Potri.002G036000	1450.91	1531.17	1462.3	1643.57	1645.21	1607.51	1562.99	1493.36	1639.69	1648.36	1629.67	1516.09	1476.27	1534.36	1541.78	1687.2	1724.64	1650.04	1377.18	1263.54	1453.47	1112.67	1127.38	1266.4	1713.96	2634.75	1977.98	983.291	1278.58	1144.74	1128.67	1156.57	1078.5	1306.07	1104.92	1171.99	1485.06	1439.1	1721.74	1362.17	1400.3	1604.88	1411.83	1481.73	1432.9	847.112	977.478	1001.28	934.777
Potri.014G112400	2616.78	2603.2	2660.16	2421.06	2368.68	2305.75	3479.46	3245.27	3425.48	2640.4	2636.35	2473.18	2784.93	2731.47	2793.36	2724.96	2649.26	2567.4	1662.37	1770.82	1830	2164.09	2081.02	2096.64	2589.22	5310.23	3199.16	1863.41	1499.81	1390.88	2499.42	2784.79	2299.72	2633.94	3090.76	2467.45	2775.34	2255.89	2741.35	1908.38	1975.38	1919.16	1726.57	1630.56	1626.38	2564.81	2767.69	2687.92	2831.37
Potri.016G000200	744.761	711.129	713.049	714.203	715.902	779.006	738.173	711.519	677.211	663.306	725.565	715.758	736.525	769.755	763.45	656.132	749.751	728.72	652.003	539.575	559.527	588.234	711.428	586.651	639.539	884.854	747.061	582.184	765.353	807.229	580.839	558.961	528.989	592.588	557.844	567.95	621.905	620.659	631.479	815.951	808.467	544.989	655.717	614.168	557.84	686.096	823.717	630.438	618.178
Potri.003G135300	161.825	217.823	176.295	182.619	178.597	203.219	187.142	177.88	153.068	195.844	214.63	171.204	167.612	172.487	203.884	140.6	205.471	178.705	289.883	282.958	280.978	260.303	271.382	271.645	246.679	248.728	224.207	164.233	194.328	224.648	238.938	224.014	204.281	321.068	260.614	309.618	248.169	254.884	287.829	179.824	182.017	160.488	234.249	234.552	245.528	199.77	230.641	185.423	156.197
Potri.004G082900	728.211	807.228	757.123	817.265	761.308	760.768	726.044	759.092	651.7	764.726	814.836	792.079	741.36	682.224	654.811	816.818	745.379	863.741	485.953	451.203	513.372	671.174	682.26	635.114	477.827	610.814	544.123	619.031	665.698	669.645	547.828	565.403	590.541	481.601	499.691	465.377	515.123	484.114	464.015	361.896	416.517	329.334	487.491	421.063	505.788	421.373	461.282	497.789	484.21
Potri.005G033700	1037.15	980.205	950.732	1041.47	952.013	1005.67	928.781	1059.01	821.002	903.449	826.232	820.956	986.331	872.732	854.231	870.38	859.044	899.482	945.639	849.724	919.859	1069.28	1277.02	1124.84	850.587	654.836	846.314	834.85	892.912	1008.23	785.194	815.182	848.345	907.71	880.92	926.955	947.194	926.851	878.314	784.482	726.95	683.744	1012.97	973.06	919.257	562.74	694.119	606.19	842.261
Potri.005G028800	650.977	634.25	640.642	667.192	715.902	695.634	585.687	620.511	570.527	680.793	645.791	666.254	612.428	545.779	628.023	615.961	668.874	609.583	1154.84	1159.02	1106.1	1078.22	990.419	1275.33	760.138	937.682	850.745	907.492	832.122	769.608	687.732	593.315	679.747	1401.2	1104.92	1295.46	1067.82	913.61	901.863	848.544	1007.23	993.017	1060.9	974.944	1060.68	888.595	810.538	738.126	717.904
Potri.010G049100	610.52	587.269	675.271	641.878	626.603	583.603	479.986	481.93	452.247	519.92	484.343	643.564	636.603	643.607	580.401	702.999	502.748	621.497	351.8	312.698	388.673	415.975	479.358	390.251	447.677	277.342	423.6	327.413	536.146	563.233	269.591	370.732	282.782	257.647	262.768	271.628	376.703	383.154	391.621	405.728	442.2	349.395	416.945	449.322	393.827	436.656	588.683	477.107	489.617
Potri.006G209600	432.146	399.343	447.033	446.603	472.223	398.622	341.362	424.016	415.14	404.512	347.587	385.726	436.758	427.355	406.28	361.542	408.756	466.619	333.037	351.786	348.186	412.147	413.414	461.669	502.495	523.869	569.822	483.223	402.607	394.478	627.998	600.472	601.246	552.95	562.152	476.774	385.601	432.806	444.826	397.86	434.383	406.234	502.867	488.885	506.77	535.449	465.675	400.799	422.933
Potri.004G132900	625.232	662.012	661.105	670.808	684.118	713.872	625.541	649.468	616.911	741.411	622.998	715.758	697.845	576.672	620.582	756.561	719.149	679.079	678.27	714.618	685.036	881.713	854.728	900.382	515.286	480.947	463.479	630.612	539.135	579.356	491.237	493.833	502.228	874.017	943.381	928.854	606.086	551.145	478.842	758.632	782.783	631.92	612.304	553.881	544.09	718.845	665.564	680.359	680.657
Potri.014G088900	1048.18	1114.74	1086.1	1086.67	1024.66	1102.07	1285.74	1323.76	1424	1211.2	1145.33	1148.93	1120.1	1091.56	1131.04	970.808	1167.25	1056.35	894.041	867.568	885.85	1649.86	1714.53	1643.9	949.259	1497.87	1030.64	1482.31	1312.46	1300.6	1225.34	1224.56	1271.18	1169.32	1085.53	1101.71	1112.31	1024.5	1143.46	2187.11	2447.73	2347.13	855.597	913.716	927.114	1929.47	1785.82	1730.14	1331.28
Potri.008G077100	860.613	864.887	947.584	934.792	938.391	1021.31	771.096	713.588	691.126	864.98	826.232	876.649	960.545	888.178	843.813	796.732	904.947	867.712	1120.13	1135.23	1119.05	1043.76	1124.84	1096.78	816.783	707.663	832.135	1100.15	1095.21	1111.42	833.924	828.78	901.869	650.063	827.074	642.03	960.048	950.85	897.502	1108.16	1124.48	1247.12	940.614	967.408	1041.04	1367.28	1399.22	1116.82	1205.72
Potri.014G165600	875.325	941.766	958.602	891.397	877.85	872.799	746.837	763.229	767.661	761.229	809.138	787.953	936.37	916.497	962.87	977.503	841.557	947.137	682.023	609.252	587.868	579.302	609.976	567.521	675.17	482.048	582.229	621.137	641.78	654.597	569.049	555.383	550.399	513.312	529.844	529.96	601.142	621.487	562.574	639.499	681.167	1019.76	649.386	654.673	733.638	641.338	661.17	648.267	500.43
Potri.015G032500	329.166	318.193	306.942	381.511	317.842	307.434	220.066	252.341	211.049	277.446	273.511	278.465	282.039	332.101	245.554	301.285	281.976	307.77	244.853	206.483	212.151	296.031	295.477	220.632	332.56	225.616	343.843	419.004	348.794	379.43	209.071	251.926	273.861	366.651	398.46	349.507	234.327	250.746	243.346	222.532	241.2	188.907	307.509	301.432	257.313	271.818	252.607	294.537	335.823
Potri.013G000600	446.857	420.698	374.626	499.038	485.845	403.833	400.277	421.947	373.394	484.948	465.349	449.67	489.942	494.291	436.045	435.19	463.403	482.504	304.893	265.114	267.213	407.043	436.241	358.367	288.706	192.599	250.793	158.969	283.021	322.462	288.455	261.946	281.89	285.393	239.076	245.035	320.345	277.228	292.19	291.09	278.05	192.251	302.986	357.008	318.204	443.206	448.102	489.231	412.119
Potri.012G079000	785.218	762.382	779.159	734.092	721.956	742.531	703.517	670.152	695.765	695.947	757.854	709.57	789.71	754.308	694.992	790.037	810.955	744.604	639.807	658.536	656.695	682.658	597.295	584.101	920.936	915.67	808.208	564.287	608.894	522.388	770.26	727.866	713.645	606.461	674.152	556.553	683.206	738.998	746.61	656.357	663.3	695.446	647.577	600.98	647.212	564.378	577.7	742.405	781.584
Potri.016G110800	821.996	783.737	772.863	828.113	867.255	841.535	854.271	881.126	793.172	871.974	824.333	868.399	731.69	733.713	796.191	883.77	834.999	802.187	905.299	961.038	912.571	1126.7	1066.51	1123.56	1061.63	1480.26	1126.35	1252.8	1201.84	1315.64	1110.59	1093.59	1068.68	661.954	697.844	602.141	1084.63	972.366	1046.65	1341.94	1295.33	977.971	832.986	851.545	866.223	729.215	766.606	705.32	696.878
Potri.016G138100	531.447	523.203	481.662	394.167	422.276	414.254	483.451	521.229	565.889	387.026	448.255	431.105	520.564	571.523	503.014	461.971	439.358	520.23	297.388	355.185	324.704	496.363	434.973	415.757	443.109	553.584	490.951	429.532	399.618	425.649	391.418	397.213	395.181	330.977	329.537	336.211	371.759	407.98	400.344	520.365	486.867	601.828	342.782	285.418	306.419	561.649	621.632	499.929	467.989
Potri.005G171500	150.791	183.655	149.536	177.195	180.111	198.008	159.418	167.538	157.707	173.695	199.435	187.706	135.379	177.636	165.191	207.552	179.241	182.676	353.676	386.624	342.518	293.479	242.215	284.398	225.666	261.935	284.468	269.51	301.956	312.788	328.54	342.104	380.908	182.335	193.845	184.251	302.548	306.192	293.062	262.992	237.85	220.67	312.031	381.5	368.292	165.929	162.547	169.733	212.668
Potri.006G132800	748.439	781.602	717.771	690.697	774.93	794.638	774.562	738.408	723.595	644.655	702.772	711.633	689.787	772.329	675.646	702.999	618.599	665.18	507.53	521.73	539.284	373.867	344.935	394.077	667.861	650.434	875.559	1610.74	1008.51	978.134	439.363	427.988	440.676	493.493	527.691	490.07	589.277	557.766	669.856	1127.27	1219.4	1320.68	483.874	502.073	468.467	873.312	962.102	865.069	665.037
Potri.002G254700	855.096	928.953	791.752	835.346	844.552	943.145	862.935	800.459	800.13	854.488	896.509	886.963	820.331	759.457	830.419	870.38	793.468	796.23	929.69	935.546	855.08	968.481	1148.94	969.25	820.437	1085.16	988.991	1106.47	1305.48	1549.97	766.33	742.18	747.543	820.506	740.921	881.367	872.051	884.646	916.691	1449.83	1583.43	1222.05	877.304	961.756	868.187	820.367	786.375	676.794	633.798
Potri.016G061700	741.084	785.873	799.622	763.021	833.957	732.109	951.308	918.356	804.768	840.499	822.433	750.824	733.302	713.117	782.797	769.951	743.193	710.849	924.061	939.794	829.169	923.821	972.665	967.975	831.401	1254.64	986.333	628.506	771.332	844.849	741.179	760.073	685.991	753.121	852.92	833.879	842.39	834.166	918.435	1508.27	1597.95	2086.34	812.184	844.951	788.636	486.871	586.487	518.471	513.647
Potri.003G106500	706.144	687.639	637.494	710.586	728.01	760.768	635.938	738.408	702.722	683.124	588.809	682.755	730.078	661.629	641.417	589.18	679.803	683.05	601.344	520.881	575.722	641.826	698.746	581.55	423.923	556.886	506.902	691.673	543.121	584.73	522.676	505.999	546.83	735.284	923.997	697.115	499.304	519.699	511.986	669.844	640.967	638.607	635.819	591.56	542.126	484.142	478.854	497.076	458.978
Potri.001G269900	2193.83	2099.22	2195.81	2070.28	2161.33	2152.04	2093.22	2194.54	2251.96	1881.51	1905.08	2046.2	2193.46	2237.18	2159.39	1988.48	2000.06	2023.34	2094.85	2126.86	2104.5	2240.65	2536.28	2224.17	2057.49	2271.57	2058.63	798.003	926.794	868.497	1595.54	1686.9	1620.87	1533.99	1701.53	1568.98	1842.97	2002.66	2038.35	1426.23	1425.98	1482.84	1770.89	1885.83	1893.51	2077.39	2102.13	1812.15	1765.02
Potri.001G238500	487.313	523.203	423.422	533.392	511.575	586.209	467.856	457.11	482.397	603.854	567.916	585.808	439.981	458.249	422.651	482.056	474.332	454.705	466.252	514.083	509.323	459.359	414.682	487.176	430.318	391.801	529.057	564.287	577.004	532.062	470.016	443.734	498.659	412.235	419.999	410.291	533.909	464.253	464.887	601.286	635.383	655.324	504.676	555.765	476.324	271.818	318.504	358.722	315.998
Potri.012G072600	467.085	442.053	464.348	491.805	520.656	510.653	492.115	533.639	514.866	454.639	474.846	389.851	585.03	514.886	525.337	368.238	441.544	492.432	329.285	329.693	319.845	303.687	363.957	317.557	391.032	445.729	409.421	493.751	406.594	415.975	326.182	312.761	310.435	477.638	413.537	383.698	317.379	325.225	333.184	349.533	359.567	459.73	381.672	388.094	357.489	554.007	564.521	517.758	534.673
Potri.014G164800	1531.82	1661.44	1673.23	1488.07	1580.13	1657.02	1467.68	1433.38	1315	1571.42	1487.22	1577.97	1605.21	1529.21	1735.25	1526.51	1547.59	1487.22	1976.65	2080.12	1970.9	1564.37	1394.96	1627.32	1909.48	2109.78	2040.9	1432.83	1333.39	1283.4	1670.21	1648.26	1599.46	1862.98	1654.15	1686.75	2079.28	2121.83	1875.25	1232.92	1276.35	1618.25	1748.28	1888.66	1687.27	1263.03	1280.61	1161.03	992.45
Potri.008G086400	722.694	783.737	802.77	788.335	826.39	695.634	684.456	728.066	684.169	748.405	752.156	635.313	809.049	646.182	803.632	870.38	802.211	786.302	1038.51	937.245	909.333	777.082	817.952	751.169	854.241	1042.24	1015.58	919.072	706.556	691.143	861.434	893.193	899.192	1234.72	1072.61	1107.41	886.882	764.652	823.364	647.366	667.767	663.683	1004.83	904.296	849.527	352.6	476.658	520.61	528.666
Potri.012G096300	1642.15	1725.5	1744.06	1764.71	1778.4	1857.63	1628.83	1689.86	1509.81	1609.89	1568.89	1648.1	1682.56	1369.6	1635.54	1727.37	1617.54	1781.09	1299.31	1229.55	1198.41	1182.85	1228.83	1198.81	1026.92	1432.94	1201.68	1528.63	1671.22	1907.9	965.969	1027.03	911.681	913.655	967.074	902.261	1289.29	1274.42	1208.01	1924.12	2091.52	2148.19	1254.45	1118.12	1166.75	1309.97	1498.07	1277.28	1151.05
Potri.001G101300	788.895	890.513	816.937	764.83	892.985	940.539	1015.42	806.664	788.533	919.769	911.705	911.715	676.894	651.331	815.537	769.951	933.363	800.202	662.322	703.571	750.624	826.846	833.169	762.647	620.353	876.05	761.24	731.678	662.708	638.474	919.596	916.095	828.72	735.284	669.844	600.241	710.89	700.104	681.195	1380.15	1441.62	2032.84	615.017	568.953	705.156	710.657	801.751	853.659	811.622
Potri.009G157900	445.018	431.376	450.181	423.097	404.114	481.994	422.803	415.742	419.778	484.948	436.858	468.234	394.855	417.058	470.273	482.056	476.518	411.022	414.655	431.66	432.399	414.699	448.922	482.074	427.577	423.718	459.048	469.537	476.352	532.062	500.669	477.372	438.892	485.565	458.768	412.191	383.624	417.083	406.449	597.914	529.3	889.369	375.341	451.206	422.308	426.285	503.017	445.015	389.891
Potri.014G169100	706.144	636.386	566.661	580.403	628.117	672.186	753.768	730.135	776.937	762.394	754.056	765.263	604.37	653.905	617.606	763.256	725.706	671.137	418.408	467.348	424.301	844.71	802.734	809.834	439.455	574.495	508.675	449.535	388.656	423.5	680.658	636.972	661.906	699.61	792.613	754.1	494.36	456.805	517.219	438.321	424.333	376.143	524.573	476.639	550.965	844.383	841.29	845.101	686.064
Potri.004G075700	720.856	721.807	676.846	743.132	752.227	703.45	868.133	825.28	744.468	782.212	693.275	705.445	630.156	749.159	686.063	662.828	660.13	683.05	565.694	552.32	554.669	520.606	527.547	510.132	634.057	927.776	811.753	680.092	545.115	505.19	502.241	576.138	553.075	723.393	906.766	944.05	601.142	588.385	653.284	738.402	768.267	780.705	568.891	630.181	616.766	506.521	463.478	488.518	433.746
Potri.010G036700	1353.44	1439.34	1359.99	1276.52	1330.4	1529.35	1777.85	1569.89	1734.77	1572.58	1559.39	1534.65	1423.09	1477.72	1375.1	1426.08	1499.5	1594.45	1189.55	1138.63	1180.59	1371.7	1433	1451.32	897.182	1235.93	934.048	501.121	699.58	811.528	1126.31	1028.46	1194.46	810.596	607.383	721.809	997.619	949.195	1000.42	987.907	929.067	939.521	1011.16	1048.42	1000.77	1171.88	1188.35	1019.11	1074.75
Potri.004G209800	1121.74	1061.36	1112.86	1298.22	1145.75	1203.68	1467.68	1406.49	1433.28	1394.23	1234.6	1283	1340.89	1094.13	1342.36	1178.36	1265.61	1358.16	1030.07	931.297	966.824	1619.24	1704.38	1693.64	1035.14	1092.86	1023.55	1288.6	1309.47	1342.52	991.12	999.116	1001.78	1212.92	1335.38	1217.58	955.104	906.99	1003.04	1513.89	1515.32	1869.01	1031.06	1007.91	962.47	1367.28	1324.54	1369.28	1459.24
Potri.002G088700	867.969	939.63	975.917	920.327	867.255	846.746	966.903	974.202	930.006	786.875	822.433	806.518	867.069	998.879	991.146	810.123	863.415	869.698	576.952	616.899	617.828	607.374	604.904	573.898	719.938	1027.93	909.234	1495.99	1125.11	1270.5	623.282	633.394	619.979	624.298	609.536	678.12	628.826	687.69	644.562	647.366	693.45	1126.76	582.457	579.315	571.589	705.745	819.324	666.809	595.95
Potri.003G000500	981.982	1052.81	1010.55	1093.91	1029.2	1073.41	1036.21	967.997	1018.14	1086.47	1151.03	1115.92	1060.47	875.306	1122.11	1151.58	1062.33	1165.55	754.259	706.12	770.868	977.413	1048.75	946.294	740.952	576.696	657.555	772.736	927.791	935.139	725.459	711.405	726.134	610.425	626.767	661.025	739.563	810.167	719.572	683.331	662.183	474.776	795.904	714.959	720.87	900.603	797.358	828.698	975.629
Potri.003G134000	739.245	721.807	739.808	773.87	753.74	781.611	712.181	697.041	591.4	747.24	729.364	680.693	747.807	671.926	642.905	917.246	780.353	712.835	1031.01	825.082	1000.02	585.682	555.446	577.724	708.975	1197.41	878.217	790.634	498.277	494.441	1065.79	973.351	1116.85	1032.57	1322.46	1040.92	879.961	798.582	875.697	620.392	642.083	608.515	1013.87	953.279	977.202	531.083	634.811	592.64	657.828
Potri.001G373200	307.099	333.142	346.293	356.197	385.951	380.384	374.285	370.238	468.482	405.678	396.971	379.538	340.059	362.995	318.476	435.19	301.649	335.568	234.533	262.565	201.624	307.515	298.013	312.456	174.503	224.515	179.897	256.877	232.197	274.092	249.942	224.014	266.725	241.792	267.076	273.528	196.755	217.645	184.908	254.001	238.967	182.22	188.123	204.409	220.975	255.444	224.051	236.771	226.485
Potri.015G041700	323.649	316.057	281.757	249.519	269.409	320.461	324.034	349.555	382.671	291.435	294.405	311.468	302.991	239.422	279.783	234.333	332.251	283.942	246.729	260.865	268.832	415.975	382.979	423.409	222.925	241.024	212.686	235.821	291.99	309.563	254.657	256.936	260.48	255.665	241.23	231.739	255.09	235.851	254.685	282.099	269.117	234.044	274.044	252.449	240.617	314.392	375.615	417.915	416.324
Potri.009G028700	402.723	399.343	418.7	468.3	466.169	429.886	450.528	475.725	487.035	426.661	400.77	445.544	430.311	399.037	395.863	428.495	402.199	448.748	293.636	321.196	300.412	417.251	348.739	405.555	449.505	357.684	426.259	138.966	239.173	241.846	355.263	330.653	380.908	261.611	200.307	231.739	354.951	348.397	351.5	220.284	226.683	185.564	323.788	301.432	373.203	301.838	314.111	311.653	308.188
Potri.004G004200	608.682	538.152	598.143	585.827	544.872	596.63	549.298	506.751	521.824	545.567	550.821	517.739	554.408	630.735	555.101	622.656	500.562	494.417	399.645	490.291	426.73	472.119	433.705	439.988	546.349	542.579	542.35	378.999	503.259	519.163	561.975	603.335	635.144	255.665	269.23	313.417	580.379	593.35	479.714	481.029	384.133	377.814	430.512	452.148	417.398	769.06	685.333	717.444	659.03
Potri.006G195000	432.146	489.035	483.236	533.392	563.035	562.76	557.962	488.135	524.143	563.053	531.828	542.491	491.554	491.716	456.879	575.79	467.774	540.086	347.109	373.029	344.947	459.359	513.597	492.277	275.002	358.784	273.834	320.043	494.29	525.612	404.78	393.635	455.841	467.728	435.075	442.583	323.312	364.948	314.867	666.472	712.433	829.186	387.099	376.79	370.256	707.928	709.495	716.018	699.281
Potri.007G080900	702.466	738.891	708.327	669	708.334	666.975	984.231	974.202	1152.65	765.892	835.729	705.445	681.729	854.711	727.733	636.047	743.193	714.82	560.066	587.159	603.253	713.282	798.929	697.605	581.98	1088.46	722.247	984.344	974.629	985.658	644.503	691.366	667.258	800.687	687.075	756	619.928	604.108	646.306	913.73	944.7	907.758	424.181	459.684	467.485	797.443	856.666	860.79	934.777
Potri.001G294900	228.026	202.875	245.553	236.862	224.003	231.878	249.523	219.247	236.56	231.982	273.511	212.459	241.748	231.699	200.908	167.381	260.118	236.288	172.617	161.448	171.664	182.467	158.518	168.343	229.32	274.041	256.996	253.719	233.193	232.172	261.731	275.544	291.702	196.208	219.692	188.05	211.586	199.439	224.157	223.656	196.533	167.175	184.505	194.047	194.458	307.842	353.649	342.319	281.154
Potri.014G157000	485.474	420.698	428.144	435.754	392.005	458.545	447.063	426.084	468.482	433.656	379.877	429.043	462.544	429.93	439.021	482.056	476.518	426.907	747.692	763.052	749.815	764.322	750.74	878.702	735.47	758.289	809.98	938.022	673.67	651.372	742.751	660.591	666.366	994.913	932.612	898.462	729.676	729.895	774.521	520.365	537.117	506.539	622.253	635.833	744.441	491.784	538.162	506.347	531.069
Potri.011G092200	204.12	232.772	152.684	251.327	217.949	218.851	187.142	186.153	218.006	213.331	208.932	249.587	180.505	200.806	190.49	167.381	207.657	232.317	291.76	230.275	260.735	270.511	253.628	242.312	220.184	217.912	210.914	291.619	311.921	328.911	264.875	302.025	256.02	227.918	327.383	169.055	186.868	227.575	231.135	409.099	422.1	406.234	280.375	338.169	292.669	452.485	434.923	382.97	425.936
Potri.010G098800	757.634	755.975	727.215	683.465	640.225	747.742	821.348	835.622	753.745	720.428	632.495	707.508	686.564	628.161	705.41	549.009	581.439	627.453	509.406	483.493	463.168	583.13	609.976	598.129	493.359	435.824	453.731	801.161	813.187	856.673	561.19	586.874	537.91	465.746	465.229	412.191	507.214	537.905	510.242	546.215	566.15	362.769	457.645	441.786	481.235	575.84	738.051	758.808	847.667
Potri.011G109000	204.12	200.739	269.164	256.751	251.247	234.483	207.936	217.179	218.006	207.502	207.033	233.086	212.738	216.252	189.002	301.285	203.285	198.561	186.689	154.65	157.898	174.811	199.098	164.517	187.294	270.739	204.711	97.908	140.514	131.134	162.698	157.454	175.735	132.787	101.23	144.362	192.8	187.853	190.141	116.886	128.417	101.976	183.601	146.948	150.263	218.328	285.555	216.089	167.01
Potri.012G060400	544.319	604.353	598.143	600.292	662.928	604.446	587.42	655.673	663.296	557.224	554.62	565.181	586.641	597.268	636.952	562.399	618.599	621.497	444.675	443.556	429.16	413.423	461.604	400.453	465.95	523.869	459.048	895.911	696.591	652.447	484.949	502.421	441.568	679.791	695.69	569.849	450.857	469.218	484.076	430.453	465.65	377.814	462.167	426.715	516.591	837.834	779.786	791.613	777.379
Potri.016G056200	2407.14	2314.91	2491.74	2363.2	2468.57	2649.66	2114.02	2163.52	2033.95	2206.75	2058.93	2268.98	2394.92	2232.03	2390.06	2497.32	2317.01	2245.73	2504.82	2752.26	2407.34	1922.93	1857.83	2000.99	1643.62	2138.4	1912.4	1443.35	1496.82	1466.13	1936.65	1881.57	1774.3	1627.14	1473.23	1848.21	2259.23	2481.81	2185.75	1700.46	1709.62	1869.01	2191.45	2149.59	2219.57	989.571	1118.06	1143.92	1604.02
Potri.T010700	763.151	719.671	879.899	734.092	737.091	724.293	805.752	738.408	721.276	608.517	695.175	643.564	962.156	973.135	982.216	796.732	695.104	750.561	779.589	803.839	836.456	839.606	905.453	862.122	1588.8	1058.74	1391.32	1032.77	1004.53	892.144	1266.21	1343.37	1069.58	1365.53	1346.15	1361.94	925.442	1020.36	1119.04	667.596	668.883	548.333	849.266	1125.66	888.811	1343.81	1392.63	1209.53	1089.17
Potri.004G197000	285.032	290.431	269.164	312.803	276.977	291.802	362.155	345.418	350.202	285.606	296.304	294.967	306.214	329.527	309.547	348.152	295.091	226.36	391.202	359.433	336.04	367.487	423.559	373.671	305.151	419.315	334.981	480.065	393.639	442.847	323.824	303.457	300.623	453.855	374.768	410.291	288.706	357.5	304.401	506.879	525.95	427.967	397.952	370.196	415.433	319.305	278.966	323.777	284.158
Potri.003G034300	404.562	399.343	458.051	486.381	482.817	393.411	421.071	455.041	466.162	480.285	476.745	515.676	422.253	368.143	449.438	374.933	413.128	456.691	405.274	402.769	394.341	478.499	483.162	473.147	303.324	318.063	333.209	493.751	434.497	538.511	361.551	349.977	364.851	358.724	415.691	444.482	392.522	360.81	344.522	447.312	473.467	412.921	492.918	425.773	447.843	509.796	608.452	513.479	505.236
Potri.005G255000	755.795	704.723	739.808	708.778	743.145	752.952	847.34	771.502	821.002	762.394	801.54	773.514	722.02	746.585	690.528	836.904	795.654	764.461	447.49	455.452	443.735	681.382	707.623	740.966	518.027	554.685	613.246	457.957	638.791	636.324	637.43	667.032	713.645	372.597	333.845	307.719	587.3	491.562	477.098	506.879	483.517	377.814	480.256	518.086	477.306	1003.22	1049.96	1064.76	967.218
Potri.016G086600	281.354	279.754	258.146	245.903	260.328	257.932	258.187	264.751	213.368	238.977	245.021	251.65	204.68	208.529	211.325	227.638	321.322	262.101	266.43	267.663	260.735	312.619	308.158	280.572	231.148	235.521	249.906	256.877	234.19	273.018	275.093	271.966	224.798	348.814	318.768	305.819	269.921	252.401	262.535	234.895	203.233	242.403	246.007	226.074	220.975	307.842	294.342	265.297	309.99
Potri.007G026400	1579.63	1590.96	1437.12	1603.79	1449.97	1761.23	2172.93	1956.68	2087.29	1965.44	1768.33	1689.36	1584.25	1619.32	1613.22	1620.25	1875.47	1703.65	953.144	1018.82	1066.42	1577.13	1406.37	1591.61	1613.47	1903.98	1691.74	1375.98	1200.85	1182.36	1424.2	1334.78	1404.99	830.415	827.074	949.749	1114.29	1212.35	1385.07	1483.55	1530.95	1330.71	803.14	850.603	860.33	1497.73	1484.89	1598.92	1583.59
Potri.015G146500	150.791	149.487	151.11	169.962	169.516	114.636	150.754	165.47	169.303	141.055	172.844	150.577	149.884	144.168	153.285	147.295	155.196	194.59	111.638	107.915	114.982	108.46	119.205	130.084	115.117	152.979	130.27	200.027	192.335	166.605	103.749	103.061	87.4215	130.805	101.23	127.266	123.59	97.6504	96.8151	128.125	126.183	110.335	100.392	104.559	110.979	111.347	103.239	96.2773	116.547
Potri.011G068100	376.978	388.665	404.533	395.976	392.005	359.541	422.803	424.016	489.355	412.672	381.776	379.538	359.398	401.611	409.257	314.676	391.269	399.108	328.347	317.797	296.363	317.723	275.187	346.889	369.105	513.964	438.666	372.682	271.062	261.194	354.477	362.144	373.771	279.448	329.537	243.136	389.556	331.018	337.545	345.037	359.567	346.051	341.877	345.705	308.383	363.516	386.598	351.59	367.663
Potri.001G112300	325.488	367.31	355.737	372.47	387.465	440.308	327.499	355.76	364.117	398.683	427.361	398.102	335.224	332.101	413.721	374.933	371.597	353.439	633.24	562.517	574.102	588.234	549.105	529.261	584.721	763.792	550.326	446.376	468.38	433.173	612.278	517.451	547.722	669.882	650.459	615.437	525.011	599.971	550.363	521.489	552.75	471.432	527.287	487.001	553.911	699.741	645.794	669.662	614.574
Potri.013G085600	1827.88	1748.99	1799.15	1922.02	1758.73	1896.71	1815.98	1931.86	2054.83	1826.72	1755.03	1794.55	1711.57	1696.55	1684.65	1921.53	1718.09	1806.91	1822.79	1623.82	1896.4	1750.67	1620.69	1809.69	1397.85	880.452	1152.05	1387.56	1372.25	1228.58	1652.13	1691.2	1495.98	1460.66	1380.61	1561.39	1623.48	1585.58	1667.66	1329.57	1299.8	1288.92	1817.01	1713.45	2058.51	3391.18	3617.77	3055.2	3101.11
Potri.017G014800	2773.09	2795.4	2732.57	2788.1	2819.71	2889.36	3229.94	3158.4	3096.15	2971.47	3065.61	2830.03	2647.94	2535.81	2902	2979.38	3143.27	3034.01	1781.52	1886.39	1791.13	2273.83	2240.81	2170.61	1504.74	2595.13	1763.52	1068.57	1464.93	1599.41	2053.76	2052.63	2241.74	1775.78	1578.76	1842.51	1854.84	1695.64	1794.13	2720.96	2769.33	3734.68	2161.6	1908.44	1930.83	2320.83	2783.07	2228.64	2086.43
Potri.001G009700	2237.96	2438.77	2321.74	2319.8	2464.03	2425.6	2644.25	2519.27	2532.58	2322.16	2235.58	2411.3	2333.67	2028.65	2320.11	2637.92	2378.22	2384.72	2292.8	2347.79	2297.22	2267.45	2339.72	2359.36	3034.16	4413.27	3634.28	1679.18	1492.84	1389.81	2392.52	2361.09	2242.63	3658.58	3663.68	3609.04	2521.24	2604.29	2621.86	2549	2489.05	2716.59	2164.32	2182.56	2263.77	1887.99	2159.24	1829.98	1832.91
Potri.001G343500	1649.51	1563.2	1648.04	1645.38	1645.21	1698.7	1469.42	1507.84	1468.06	1559.76	1646.77	1695.54	1748.64	1802.1	1663.81	1586.77	1711.53	1753.3	1604.21	1536.3	1586.27	1334.69	1520.5	1405.41	1095.44	1254.64	1106.86	1440.2	1376.24	1377.99	980.117	943.292	1027.65	1298.14	1354.76	1346.74	1307.09	1380.35	1154.8	1386.89	1375.73	1123.41	1443.48	1380.94	1574.33	856.937	784.179	758.808	823.637
Potri.014G036800	450.535	512.526	495.829	524.351	576.657	586.209	384.682	386.785	364.117	435.987	478.645	505.363	456.098	440.228	441.997	448.58	489.633	516.259	242.977	260.015	251.018	215.643	218.12	214.255	291.447	182.694	270.289	512.701	392.642	499.816	275.879	279.838	263.157	174.407	234.768	150.06	314.413	298.744	282.595	254.001	268	177.205	315.648	300.49	311.33	374.432	388.795	345.172	411.518
Potri.012G065600	1645.83	1776.76	1759.8	1786.41	1781.43	1894.11	1786.52	1743.64	1706.94	1811.56	1823.41	1765.68	1724.47	1696.55	1821.56	1948.31	1761.8	1882.36	1630.48	1779.32	1615.42	1628.17	1706.92	1640.07	1686.56	1721.28	1814.92	3316.24	1779.84	1705.82	1844.69	1901.61	1892.05	2265.31	2881.84	2167.33	1653.14	1703.92	1582.19	1438.59	1463.95	1272.2	1580.96	1634.33	1955.39	1002.67	1065.34	1103.27	1380.54
Potri.010G073600	404.562	412.156	437.588	444.795	472.223	401.227	436.666	403.332	382.671	412.672	453.953	439.356	443.204	396.462	403.304	441.885	496.191	420.95	292.698	249.819	280.168	372.591	351.275	353.266	299.67	232.219	280.923	235.821	360.752	365.457	296.314	303.457	309.543	376.561	400.614	414.09	279.808	323.57	246.835	236.019	260.183	170.518	305.7	315.562	305.437	206.866	230.641	226.786	252.919
Potri.004G055600	319.972	324.6	341.571	301.954	364.762	362.147	408.941	419.879	354.84	355.551	279.21	360.973	309.437	314.08	311.035	381.628	316.95	329.612	324.594	316.947	293.124	359.831	341.13	423.409	220.184	174.99	212.686	186.341	442.47	477.243	150.122	143.856	159.678	142.697	131.384	172.854	311.447	278.883	252.068	451.808	437.733	304.258	227.014	255.275	230.796	239.069	243.82	196.834	236.097
Potri.011G156900	581.098	521.068	544.625	538.816	596.333	541.917	776.295	694.972	737.511	686.621	685.678	591.996	615.651	581.821	607.188	676.218	550.837	643.338	370.563	368.78	391.912	460.635	433.705	418.308	451.332	650.434	496.268	203.185	307.935	288.066	550.972	546.079	558.427	305.212	312.307	288.724	481.507	489.907	489.309	459.675	486.867	389.517	389.812	308.968	371.238	579.661	588.683	502.781	560.506
Potri.006G065600	393.528	448.46	398.237	455.643	407.141	455.94	452.261	450.905	398.905	448.81	385.575	455.858	465.767	378.441	413.721	448.58	432.801	416.978	534.736	533.627	534.425	472.119	418.487	406.83	670.602	757.189	711.613	486.382	616.866	630.95	590.271	630.531	503.12	537.094	519.075	440.683	590.266	615.694	665.495	572.065	573.967	643.622	592.406	631.123	509.716	346.05	265.786	358.722	387.488
Potri.002G206200	325.488	380.123	338.423	330.884	357.194	411.649	298.042	314.392	278.306	394.02	406.468	358.911	269.146	311.506	334.846	348.152	367.225	307.77	215.771	247.27	231.584	228.403	186.417	167.068	313.374	189.297	253.451	343.204	350.787	406.302	262.517	267.672	293.486	190.262	167.999	180.452	225.428	244.954	256.429	342.789	301.5	389.517	220.683	211.944	208.208	214.507	257	263.158	267.937
Potri.016G090800	1478.49	1488.46	1660.63	1685.16	1604.35	1818.55	1169.64	1199.65	1071.48	1516.63	1369.46	1540.84	1606.82	1212.56	1503.09	1647.03	1423	1612.32	1349.04	1343.41	1338.49	1436.77	1441.88	1515.09	1125.59	736.278	848.087	1274.91	1628.37	1812.23	967.541	881.742	931.306	1161.39	1126.46	1008.63	1139.99	1312.49	1116.43	1252.02	1334.42	1019.76	1250.84	1271.67	1389.69	1291.41	1249.85	1294.39	1259.19
Potri.014G110200	544.319	634.25	587.124	612.949	523.683	672.186	627.274	653.605	693.446	697.113	590.709	598.184	567.302	599.842	607.188	589.18	631.714	579.799	582.581	588.009	576.531	669.898	686.065	716.735	561.881	837.53	670.848	668.512	449.445	497.666	858.29	788.701	768.06	612.407	654.767	632.533	549.729	604.108	618.396	336.046	337.233	267.479	610.495	547.287	658.015	622.78	630.418	559.835	571.92
Potri.002G223600	433.984	382.259	434.44	433.946	460.114	440.308	414.139	417.811	373.394	396.352	404.569	381.6	396.466	357.846	380.981	468.666	384.712	359.396	335.852	349.236	345.757	423.631	398.197	428.51	374.587	414.913	440.438	509.543	515.218	474.019	361.551	327.075	330.061	430.072	519.075	404.593	316.391	370.74	382.899	478.781	533.767	720.522	403.379	386.21	421.326	452.485	408.564	379.404	371.268
Potri.015G137200	351.233	354.497	366.756	363.43	384.438	375.174	445.33	382.648	507.908	406.843	480.544	437.293	336.835	381.016	336.335	381.628	382.526	349.468	318.965	330.543	353.854	361.107	323.376	298.427	455.9	584.4	547.667	267.405	321.887	316.012	450.366	435.861	437.107	402.325	368.306	398.894	404.387	370.74	436.104	400.108	377.433	499.852	318.362	344.763	391.863	473.226	557.931	488.518	417.526
Potri.006G003100	255.609	237.043	250.275	204.316	231.571	242.3	251.256	250.273	220.326	247.137	210.832	212.459	280.427	265.166	270.854	334.761	244.817	270.043	266.43	230.275	229.965	316.447	333.521	300.978	363.624	271.84	278.265	242.138	236.183	275.167	385.13	403.654	400.533	372.597	424.306	431.186	288.706	332.673	314.867	149.479	150.75	135.411	312.935	260.927	264.188	235.248	241.624	248.895	230.691
Potri.009G129700	316.294	307.515	317.96	386.935	329.951	328.277	292.843	335.076	357.159	359.048	322.895	342.409	320.719	432.504	364.611	321.371	389.083	359.396	266.43	292.305	261.544	463.187	452.727	394.077	297.842	425.919	382.835	557.97	341.818	368.681	378.842	403.654	339.873	527.185	730.151	499.568	301.56	318.605	355.861	595.667	562.8	616.874	321.98	275.057	325.079	395.174	417.35	358.722	388.089
Potri.014G078300	277.676	269.076	253.424	298.338	258.814	260.537	173.28	227.521	173.941	209.833	220.329	241.336	285.262	244.571	251.507	254.419	292.905	321.669	173.555	175.043	187.859	206.711	223.193	255.066	234.802	206.906	235.727	85.2747	138.521	151.557	235.794	229.74	205.173	166.479	118.461	167.156	178.958	220.955	205.841	152.85	131.767	173.862	179.983	184.627	212.136	296.926	239.427	266.724	234.896
Potri.011G145300	371.461	469.815	434.44	399.592	401.087	416.859	419.338	413.674	419.778	423.164	376.078	391.914	452.874	414.483	461.344	482.056	369.411	422.935	438.108	460.55	446.974	196.503	194.026	219.357	316.115	519.467	410.307	321.096	267.076	275.167	356.835	339.957	384.476	493.493	424.306	482.472	388.567	384.809	358.478	249.506	265.767	341.036	451.314	417.295	428.201	233.065	316.307	315.219	347.237
Potri.012G023200	1042.67	1086.98	1037.31	1045.09	1009.53	1094.26	1057.01	990.749	925.367	1119.11	1141.53	1155.11	1086.25	803.222	1035.79	1245.31	1062.33	1076.2	992.545	1025.62	1004.07	1315.55	1326.48	1350.57	895.355	1135.78	958.861	731.678	751.401	794.33	1024.92	991.959	958.068	1133.65	1188.92	1151.1	997.619	970.711	945.474	1013.76	938	850.918	803.14	767.71	833.813	876.587	981.871	827.271	848.268
Potri.008G139900	711.661	670.554	758.697	739.516	668.982	789.428	658.464	583.28	598.358	746.074	784.446	804.455	612.428	687.373	833.396	709.694	808.769	820.058	724.239	723.115	688.275	731.146	740.595	774.125	416.614	286.147	448.414	645.351	415.563	455.746	692.448	653.434	595.893	745.194	771.074	799.688	630.804	599.971	556.469	657.481	734.767	1068.25	851.98	811.04	673.729	701.379	718.281	767.366	814.025
Potri.015G137000	321.811	341.684	295.923	318.227	286.058	323.066	417.605	386.785	487.035	385.86	396.971	334.158	349.729	373.292	369.075	328.066	386.898	305.784	313.337	299.952	288.266	361.107	285.332	336.687	346.265	559.087	373.973	484.276	393.639	328.911	433.075	410.811	341.657	380.525	456.614	336.211	340.12	339.294	408.193	365.267	329.417	309.273	308.413	299.548	298.562	390.261	445.906	399.372	421.731
Potri.013G074100	498.347	540.287	503.699	504.462	493.412	505.442	653.266	694.972	665.615	615.511	693.275	554.868	544.738	594.693	531.29	569.094	581.439	649.295	388.387	563.367	434.828	764.322	627.73	654.244	405.65	411.611	382.835	250.56	352.78	391.253	481.806	487.391	619.979	394.398	303.691	415.99	441.958	393.912	436.976	470.914	425.45	382.83	405.188	413.527	391.863	367.883	316.307	456.426	425.336
Potri.019G032800	1463.78	1573.88	1515.82	1522.43	1601.32	1628.36	1796.91	1911.17	1706.94	1691.49	1650.57	1619.22	1553.63	1297.51	1626.61	1459.56	1709.34	1564.66	1527.28	1572.84	1469.67	1721.32	1729.75	1766.33	1224.26	1739.99	1343.47	608.504	585.973	635.249	1399.04	1353.39	1471	1528.04	1813.53	1595.58	1370.37	1476.34	1419.08	1026.12	1084.28	904.414	1468.81	1435.57	1346.48	1676.21	1867.09	1490.51	1573.98
Potri.018G089800	266.643	292.567	234.535	296.53	284.544	307.434	256.455	301.982	262.071	327.573	271.612	297.029	277.204	265.166	257.46	254.419	279.79	297.842	300.203	294.004	312.558	410.871	388.051	403.004	296.015	172.789	234.841	315.832	383.673	359.007	337.971	333.516	371.987	225.936	258.461	231.739	273.876	332.673	290.445	292.214	276.933	212.312	357.253	338.169	376.149	420.281	439.316	462.844	477.001
Potri.008G171600	1136.45	1230.06	1188.41	1173.46	1029.2	1107.28	1469.42	1435.45	1514.45	1345.26	1268.79	1190.18	1258.7	1356.72	1311.11	1312.26	1248.13	1352.2	673.58	726.514	657.505	1031.01	1079.19	923.338	888.046	1286.56	1007.6	588.501	799.236	881.395	1226.13	1124.36	1117.75	862.126	740.921	854.774	933.352	869.75	996.934	945.199	924.6	855.934	842.031	763.942	828.903	1420.77	1269.62	1278.7	1228.55
Potri.002G151800	424.79	375.852	382.496	415.865	454.06	448.124	330.965	388.854	447.609	394.02	381.776	431.105	386.797	435.079	403.304	522.228	362.853	371.309	370.563	366.231	344.137	311.343	337.326	299.702	396.514	616.316	476.772	653.773	461.404	432.099	337.971	322.065	297.055	493.493	594.46	436.884	376.703	324.398	367.2	667.596	682.283	733.896	380.768	342.879	359.453	395.174	404.171	345.885	382.081
Potri.004G190600	369.622	328.871	325.83	318.227	325.41	380.384	339.629	310.256	296.86	328.739	368.481	301.155	354.563	329.527	339.311	388.323	325.693	321.669	339.604	340.739	342.518	278.167	261.237	256.341	345.351	473.243	471.455	495.857	401.611	418.125	317.536	317.771	272.969	281.43	271.384	290.623	371.759	285.503	327.95	410.223	428.8	434.654	297.56	279.767	308.383	418.098	454.692	420.767	289.565
Potri.006G195600	1189.78	1296.26	1218.32	1220.47	1239.58	1336.56	1264.94	1338.24	1257.02	1203.04	1253.59	1262.38	1191.01	1050.37	1119.13	1325.66	1167.25	1113.93	1231.77	1217.65	1238.08	1523.54	1511.63	1599.26	1216.04	1470.36	1323.97	1169.63	1226.76	1232.88	1098.8	1034.9	1041.03	1825.33	2143.07	1857.71	1283.36	1265.32	1276.91	1406	1458.37	1648.34	1118.79	1196.31	1144.16	1098.19	1060.95	1007.7	940.785
Potri.001G209100	422.951	465.544	428.144	432.138	458.601	440.308	457.459	399.195	521.824	441.816	434.959	451.732	420.641	427.355	400.328	368.238	430.615	387.194	280.502	237.073	269.642	236.059	234.606	270.37	379.155	533.774	491.837	215.819	268.073	290.215	257.801	294.152	254.236	255.665	301.537	307.719	347.041	316.122	395.983	414.719	442.2	277.51	265.904	270.347	243.564	498.879	358.042	425.76	457.176
Potri.008G073100	616.037	572.32	598.143	631.03	567.575	562.76	734.708	779.776	827.96	572.379	676.181	591.996	638.214	646.182	598.259	642.742	559.581	593.698	460.624	476.695	462.359	451.703	508.525	447.64	772.015	928.877	781.622	875.908	720.508	726.614	587.913	568.981	597.677	763.031	749.536	719.909	628.826	575.144	619.268	871.022	927.95	869.308	542.662	554.823	487.128	649.526	667.76	656.112	600.156
Potri.007G019500	1647.67	1605.91	1692.11	1426.6	1434.83	1531.96	2103.62	2223.5	2328.49	1738.12	1555.6	1641.91	1689.01	1611.59	1708.46	1720.67	1626.28	1570.62	1107.94	1144.58	1092.33	1236.44	1360.72	1217.94	1541.29	2486.18	1626.16	1311.76	1192.87	1250.08	1296.87	1312.59	1243.53	1329.85	1311.69	1268.86	1349.6	1259.52	1351.05	1775.76	1769.92	1325.69	1157.68	1143.56	1241.39	1621.09	1324.54	1309.37	1533.73
Potri.001G098600	1048.18	1144.64	1122.3	1182.5	1017.1	1211.5	1562.99	1677.45	1804.35	1193.72	1183.32	1188.12	1089.48	1034.92	1083.41	1252.01	1116.98	1125.84	842.444	838.677	826.74	931.477	762.153	799.631	906.318	1131.38	946.454	863.275	716.522	771.758	912.522	807.309	960.744	644.117	732.305	638.231	907.645	784.513	849.531	982.288	923.483	743.927	700.939	785.607	902.561	1069.26	1017.02	1162.46	1260.99
Potri.006G246300	1278.05	1227.93	1166.38	1260.25	1297.1	1315.71	1819.44	1600.92	1908.71	1502.64	1380.85	1369.64	1168.45	1446.83	1302.18	1131.49	1239.38	1252.92	1148.28	1196.41	1174.12	964.653	925.744	1055.97	1448.1	2766.82	1922.15	1711.81	1014.49	1039.4	1198.62	1219.55	1182.87	1748.03	1841.53	1557.59	1369.38	1261.18	1553.4	1707.2	1871.53	2537.71	1108.84	1097.4	1038.09	1196.44	1203.73	1106.83	1113.8
Potri.015G080600	1057.38	1245.01	1057.77	1139.11	1115.47	1271.42	1353.32	1247.23	1377.61	1340.6	1312.47	1258.25	1042.74	934.518	1162.29	1258.7	1267.8	1147.68	921.247	837.828	980.589	824.294	768.494	920.787	1230.66	1939.2	1550.84	508.49	556.077	532.062	1074.43	1041.34	990.182	586.642	631.075	661.025	1339.72	1228.08	1216.73	1181.22	1237.27	1477.82	633.106	682.932	691.407	1198.07	1412.4	1366.42	1406.97
Potri.012G092500	1239.43	1232.2	1289.15	1441.06	1356.13	1388.66	1424.36	1534.73	1570.11	1409.38	1551.8	1330.44	1389.24	1423.66	1340.87	1406	1245.94	1368.09	1178.3	1197.26	1272.09	1253.03	1246.58	1160.55	2023.68	2532.4	2318.28	1492.83	1536.68	1667.13	1952.37	1968.17	2189.11	1734.16	1466.76	1757.03	1665.99	1771.78	1872.63	1136.26	1283.05	1287.24	1481.47	1499.62	1423.08	2002.61	1719.92	1782.91	1621.44
Potri.006G059500	426.629	358.768	445.459	385.127	466.169	435.097	452.261	401.264	445.289	451.142	366.581	466.171	464.156	417.058	375.028	374.933	424.057	426.907	573.2	488.591	479.363	497.639	473.017	525.435	439.455	566.791	515.764	653.773	527.177	443.922	462.156	456.616	416.59	725.375	764.613	605.94	492.383	443.564	448.315	401.232	434.383	417.936	429.608	445.554	490.074	519.075	443.709	414.349	316.599
Potri.009G075700	2147.86	2163.29	2228.87	2110.06	2138.62	2498.55	2595.74	2138.69	2119.76	2302.34	2260.27	2258.66	2251.48	1722.29	2168.32	2457.15	2323.57	2319.19	2345.33	2284.91	2231.63	3085.36	3259.12	3199.8	1728.58	2141.7	1681.99	2615.09	2893.99	3458.94	1930.37	1875.13	1985.72	1966.04	1772.61	1834.91	1924.05	1940.59	1995.61	3325.62	3117.73	3629.36	1721.14	1861.34	2013.33	2131.97	2585.37	2733.56	2803.73
Potri.017G110600	524.091	529.61	594.994	538.816	555.467	544.523	665.396	595.691	658.657	582.87	537.526	556.93	520.564	538.056	592.306	562.399	625.156	607.597	709.229	857.371	788.682	894.473	948.57	894.005	751.001	1556.2	973.926	600.081	699.58	771.758	1078.36	981.224	1067.79	814.56	579.383	921.256	925.442	810.167	783.243	738.402	783.9	655.324	779.625	797.853	721.852	802.355	825.914	896.448	827.242
Potri.001G314300	1171.39	1202.3	1289.15	1245.79	1268.34	1373.03	1329.06	1187.24	1178.16	1331.28	1312.47	1326.32	1287.71	1022.05	1233.72	1426.08	1280.92	1276.75	1161.41	1143.73	1123.1	1458.46	1561.08	1545.7	891.7	898.061	786.939	830.639	937.757	987.807	1047.71	993.391	1141.83	909.691	956.304	915.558	1041.12	1114.7	1006.53	1154.24	1021.75	916.117	958.703	1023.93	901.579	753.777	779.786	943.517	972.625
Potri.001G034700	182.053	162.3	141.665	148.265	196.759	132.874	199.272	225.452	222.645	198.176	178.542	146.452	172.447	144.168	147.332	147.295	153.01	152.892	122.895	140.204	139.274	128.876	164.858	161.967	176.33	271.84	268.517	163.18	166.424	169.83	212.215	198.964	190.9	148.642	172.307	189.95	190.823	170.474	189.269	141.611	100.5	110.335	141.997	137.528	142.406	136.455	151.564	151.191	150.79
Potri.003G115500	660.171	602.218	648.512	701.546	729.524	695.634	677.525	709.451	709.68	685.455	674.281	620.874	672.059	532.907	629.511	589.18	636.086	667.166	966.277	916.852	941.722	1230.06	1303.65	1351.85	840.537	1227.13	1059	850.642	935.763	994.257	842.57	793.711	898.3	893.836	973.535	953.548	824.593	846.579	921.052	1091.31	1246.2	1300.62	859.215	876.037	825.956	1485.72	1946.17	1381.4	997.256
Potri.005G141700	270.321	239.179	236.109	235.054	249.733	211.035	277.248	246.136	266.71	228.485	245.021	193.894	196.622	244.571	244.066	234.333	207.657	262.101	205.451	209.882	192.717	209.263	209.243	200.227	209.221	379.695	251.679	155.811	201.304	213.9	246.798	259.083	239.071	212.063	206.769	191.849	185.879	221.782	245.09	234.895	212.167	304.258	227.918	152.6	161.066	383.711	448.102	333.761	311.192
Potri.014G165400	888.197	958.85	1015.27	923.943	1071.58	1258.39	942.644	856.305	723.595	1001.37	1016.17	971.534	889.632	769.755	945.011	1057.85	1044.84	1056.35	575.076	583.76	540.903	583.13	499.648	533.087	522.595	387.399	469.682	435.849	501.266	548.185	465.3	424.41	490.631	475.656	400.614	448.281	495.349	522.181	422.149	695.694	659.95	713.835	460.358	415.411	448.825	566.015	546.948	649.693	718.505
Potri.005G087100	1822.37	1783.16	2055.72	1860.54	1881.32	1875.87	2086.29	1975.29	2061.78	1784.75	1806.31	1813.12	1969.44	2000.33	1918.3	1948.31	1814.27	1852.58	951.267	944.043	889.089	1152.22	1058.9	1044.49	1057.07	1208.42	1025.33	1085.41	1010.5	970.609	1049.28	994.106	1074.93	812.578	730.151	750.301	914.566	836.649	946.346	712.552	661.067	722.194	874.59	903.354	882.919	2064.84	2077.96	2085.29	2014.34
Potri.015G088200	273.999	286.16	256.572	303.762	336.005	239.694	244.325	279.23	343.244	301.927	262.115	317.657	246.583	262.592	284.247	361.542	349.738	252.173	375.253	328.843	374.907	424.907	490.771	413.207	320.683	321.365	338.526	345.31	315.907	354.708	353.691	353.556	345.226	313.14	286.461	258.332	313.424	307.847	370.688	383.25	428.8	319.303	369.915	365.486	327.043	229.244	292.145	320.924	370.066
Potri.008G160900	213.314	234.908	278.609	227.822	219.462	221.457	242.592	219.247	250.475	265.789	241.222	249.587	264.311	198.231	214.302	234.333	292.905	317.698	178.245	169.095	167.615	213.091	304.354	241.037	171.762	151.878	150.653	221.083	218.245	247.221	169.772	182.503	165.03	245.755	310.153	195.648	170.06	149.786	170.953	231.523	260.183	235.716	173.652	190.279	195.44	150.1	151.564	181.144	189.839
Potri.015G043000	176.536	192.197	177.869	186.235	208.868	164.138	188.875	169.606	241.198	184.187	161.448	195.957	178.893	151.891	178.585	160.685	163.94	184.662	132.277	96.8685	107.695	162.052	180.076	149.213	116.031	155.18	114.319	321.096	219.242	268.718	102.177	131.689	118.643	144.679	170.153	186.151	102.827	117.511	111.643	188.815	221.1	157.144	112.15	97.0234	136.514	235.248	232.837	216.089	190.44
Potri.010G023500	426.629	348.09	355.737	462.876	402.6	453.335	389.88	392.99	422.097	388.192	339.99	381.6	327.165	360.42	361.634	374.933	321.322	414.993	407.15	402.769	413.775	454.255	505.989	501.204	383.723	447.93	387.266	331.624	418.552	490.142	323.038	355.703	361.283	441.963	402.768	398.894	379.669	409.635	421.277	481.029	528.183	484.806	469.403	462.51	489.092	466.676	388.795	429.325	439.754
Potri.002G042000	568.225	619.302	596.568	580.403	611.468	664.37	597.816	517.093	498.631	615.511	586.91	645.627	533.457	491.716	555.101	582.485	598.926	593.698	450.304	462.25	434.018	474.671	427.364	415.757	490.618	535.975	638.945	475.854	528.173	454.671	439.363	420.831	444.244	636.189	631.075	630.633	486.45	471.701	432.615	519.241	534.883	700.461	475.734	475.697	568.643	677.908	654.581	629.012	547.89
Potri.018G106100	1965.8	1915.56	1973.87	1880.43	1899.49	2206.75	1795.18	1588.51	1551.56	2023.73	1777.82	1856.43	1987.17	1549.81	1848.35	1908.14	1759.62	1789.04	1859.38	1763.18	1913.4	2110.5	2113.99	2127.25	1833.65	1902.88	1810.49	1364.4	1714.07	1842.33	1426.55	1469.33	1589.64	1884.79	1679.99	1612.67	2025.89	1942.25	1906.65	1327.33	1317.67	946.208	1816.11	1946.12	1903.33	2047.37	1825.36	1563.26	1307.25
Potri.002G111500	220.67	258.398	248.701	206.124	257.301	224.062	284.179	291.64	294.54	257.629	284.908	280.528	222.408	223.975	214.302	194.162	286.348	240.259	189.503	164.846	164.376	220.747	210.512	243.588	220.184	255.331	273.834	249.508	238.176	289.141	191.779	196.102	208.741	305.212	312.307	322.915	223.451	169.647	176.186	157.346	182.017	175.533	210.734	212.886	190.53	311.117	314.111	313.793	283.557
Potri.014G045000	303.421	290.431	366.756	336.308	301.193	265.748	356.957	372.307	324.69	279.778	264.014	292.904	299.767	381.016	308.059	361.542	292.905	277.986	235.471	219.229	252.637	303.687	348.739	263.993	312.46	468.841	385.494	502.173	420.545	412.751	270.377	294.152	275.645	390.434	437.229	351.407	290.684	272.263	308.762	386.621	456.717	514.898	310.222	262.811	291.687	404.998	448.102	348.738	303.983
Potri.014G071900	294.227	326.735	277.034	323.651	307.247	283.985	266.851	254.41	320.052	256.463	252.618	270.214	315.884	319.229	309.547	294.59	321.322	311.741	300.203	267.663	251.828	224.575	311.963	257.616	217.443	193.699	197.621	235.821	315.907	327.836	143.834	136.699	178.411	204.136	140	146.261	205.654	196.128	189.269	359.648	381.9	367.784	246.007	250.565	221.957	176.3	221.855	214.663	198.85
Potri.006G130700	301.582	373.717	319.534	354.389	360.221	380.384	325.767	256.478	364.117	354.385	366.581	327.97	282.039	321.804	315.5	341.457	334.437	307.77	486.891	464.799	484.222	532.09	479.358	559.869	399.255	491.953	432.462	212.66	446.456	423.5	558.832	547.51	537.91	402.325	327.383	376.1	371.759	363.293	467.504	425.958	512.55	524.928	345.495	392.804	370.256	288.193	243.82	306.661	348.439
Potri.017G066500	301.582	273.347	226.665	262.176	301.193	257.932	273.783	293.709	273.667	324.076	364.682	286.716	301.379	293.485	245.554	361.542	310.392	361.381	189.503	143.603	173.283	327.931	346.203	326.484	137.958	119.962	113.433	175.813	197.318	220.349	165.056	185.366	171.275	328.995	325.23	290.623	148.308	157.234	164.847	165.213	182.017	183.892	174.556	187.453	161.066	269.635	259.196	277.421	327.412
Potri.015G110800	560.87	506.119	563.513	527.967	470.709	463.756	741.639	754.955	786.214	639.992	622.998	579.62	588.253	620.438	601.235	549.009	555.209	639.367	491.582	460.55	425.111	409.595	469.212	445.09	578.326	830.927	669.962	411.635	378.69	309.563	664.939	765.083	664.582	501.42	527.691	488.171	517.101	504.803	553.852	329.302	381.9	362.769	435.034	442.728	439.004	672.996	621.632	590.501	657.228
Potri.001G240200	834.868	730.349	837.4	819.073	796.119	708.661	779.76	736.34	827.96	730.919	721.766	744.636	776.816	782.627	742.615	696.304	789.096	865.727	466.252	499.638	475.315	585.682	475.553	566.246	429.405	543.679	497.154	394.79	339.825	286.991	506.171	477.372	474.574	576.732	493.229	535.658	455.8	398.049	429.999	439.445	444.433	469.76	426.894	411.643	462.575	546.366	566.717	631.864	538.278
Potri.010G182100	547.997	587.269	582.402	565.938	579.684	575.787	587.42	583.28	561.25	579.373	548.922	571.369	541.515	450.525	556.589	508.837	537.722	504.345	590.086	554.02	532.806	569.094	545.301	580.275	496.1	461.137	548.554	432.69	457.418	470.794	495.953	472.362	479.034	606.461	523.383	630.633	491.394	566.869	534.664	448.436	446.667	476.447	481.16	481.349	509.716	404.453	463.478	407.217	400.705
Potri.001G109500	687.755	700.452	731.938	806.416	731.037	779.006	736.44	688.767	674.892	770.555	740.76	769.389	691.399	756.882	754.521	622.656	723.52	752.547	954.082	890.51	864.797	974.861	1008.17	929.715	730.902	786.904	846.314	1323.34	1049.37	1056.6	731.747	741.465	727.918	1605.34	1871.69	1401.83	754.394	777.065	744.866	624.888	601.883	391.188	779.625	758.29	805.332	697.012	810.538	763.8	806.816
Potri.010G087600	312.616	311.786	332.127	405.016	398.06	346.514	351.759	374.375	340.925	353.219	355.185	371.287	344.894	362.995	282.759	321.371	306.021	319.684	526.293	558.269	515.801	530.814	561.787	607.057	440.368	417.114	482.975	576.92	496.283	519.163	587.127	658.443	667.258	588.624	678.459	691.417	435.037	539.56	511.986	379.878	456.717	285.868	500.154	538.81	407.577	390.261	421.743	380.83	399.503
Potri.001G472000	912.103	886.242	908.232	922.135	896.012	961.382	679.258	606.032	572.846	804.361	809.138	814.768	844.506	790.35	943.523	850.294	1044.84	893.525	1025.38	1030.71	1011.36	1173.92	1231.37	1138.87	1126.5	619.618	897.714	1250.7	782.294	752.41	877.153	825.201	818.015	1595.43	1908.3	1268.86	925.442	1107.26	1010.02	675.463	739.233	941.193	1106.13	988.132	1109.79	643.522	731.461	803.024	939.583
Potri.005G093900	1458.26	1403.04	1523.69	1448.29	1254.72	1386.06	1628.83	1557.48	1723.18	1444.35	1321.97	1320.13	1473.05	1367.02	1596.85	1459.56	1346.49	1453.47	1658.62	1619.57	1532.02	1926.75	1903.48	1946.15	1513.88	1828.04	1549.07	3060.42	2480.42	2495.85	1327.52	1303.29	1213.2	1617.23	1524.92	1456.91	1548.34	1545.86	1506.3	2510.79	2467.83	2510.96	1132.35	1097.4	1335.67	1648.38	1643.04	1613.89	1754.21
Potri.018G004000	228.026	175.113	234.535	260.368	269.409	270.959	214.867	231.657	257.433	238.977	224.127	241.336	232.078	200.806	238.113	247.723	249.188	242.245	323.656	317.797	302.841	398.111	342.398	373.671	251.247	382.997	358.022	275.827	286.011	252.595	314.392	334.232	312.22	430.072	407.076	393.196	289.695	259.022	295.679	305.701	311.55	287.54	258.669	264.695	253.385	391.899	366.829	330.909	340.028
Potri.001G001300	472.602	478.357	464.348	452.027	500.98	448.124	551.031	467.452	521.824	512.926	514.733	515.676	457.709	504.588	458.368	482.056	474.332	514.273	266.43	277.01	286.646	395.559	433.705	359.643	330.733	353.281	316.371	486.382	486.318	494.441	449.58	447.312	436.215	332.959	323.076	389.397	337.154	296.261	288.701	305.701	319.367	277.51	293.038	288.244	269.099	416.461	555.735	538.44	444.56
Potri.005G056100	755.795	659.877	755.548	636.454	696.226	755.558	933.98	835.622	909.133	772.886	750.257	678.63	726.855	710.543	767.915	622.656	824.07	683.05	770.208	874.366	746.576	1053.97	1041.14	1024.09	760.138	1976.62	946.454	343.204	549.101	636.324	991.12	916.811	908.113	1014.73	1072.61	1031.43	804.818	848.234	972.512	774.367	696.8	668.698	833.891	864.733	791.582	697.012	667.76	601.911	573.723
Potri.016G064100	1621.92	1716.96	1712.58	1817.15	2013	1870.66	1997.92	1952.54	1899.44	1623.88	1646.77	1637.79	1666.45	1482.87	1692.09	1767.54	1602.24	1663.94	1596.7	1584.73	1617.04	1383.18	1515.43	1481.93	1913.14	1910.58	1746.69	2693	2417.64	2524.87	1666.28	1643.25	1655.66	1605.34	1731.69	1608.87	1605.68	1866.94	1813.32	1625.16	1852.55	1292.26	1602.66	1600.42	1450.58	823.096	889.615	745.971	918.557
Potri.010G148900	818.318	775.195	832.677	858.851	970.176	971.804	677.525	672.22	628.508	823.013	788.245	893.151	788.098	710.543	833.396	970.808	878.716	829.986	597.591	582.061	548.191	636.722	608.708	702.706	687.048	649.333	774.533	583.237	688.618	568.607	653.149	646.992	617.303	547.004	435.075	558.452	606.086	559.421	562.574	515.87	483.517	344.38	729.881	654.673	677.657	1031.6	795.162	786.621	901.135
Potri.010G211100	709.822	708.994	675.271	692.505	753.74	794.638	682.724	709.451	660.977	715.765	716.068	678.63	741.36	514.886	669.693	796.732	699.476	661.209	816.176	836.978	794.35	574.198	644.216	619.81	688.875	942.084	801.119	826.428	761.367	856.673	600.488	573.275	635.144	832.397	783.997	754.1	788.999	821.753	779.754	1014.88	1079.82	937.849	694.608	705.539	561.768	529.445	516.196	473.542	514.848
Potri.008G199300	143.436	160.164	121.203	169.962	133.191	117.242	129.96	130.307	146.111	153.878	104.466	140.264	135.379	108.126	122.033	160.685	135.523	150.907	120.081	96.8685	123.889	116.116	109.06	114.78	106.894	99.0509	101.026	127.386	176.39	178.429	75.4541	71.5699	67.7963	112.968	77.5382	87.3769	132.489	90.2025	80.2431	140.487	129.533	106.992	66.9283	98.9074	104.104	125.539	118.615	98.4168	108.136
Potri.005G145900	1059.22	978.07	1120.73	1028.81	992.879	924.907	1020.62	1023.84	1134.1	803.195	841.427	909.653	958.933	934.518	1013.47	1004.28	1040.47	951.108	840.568	802.139	789.492	786.014	836.974	830.239	861.55	1077.45	1003.17	551.654	683.635	727.688	903.877	898.918	991.966	967.166	1066.15	913.658	727.698	761.342	880.93	1002.52	1084.28	1273.87	833.891	843.067	792.564	1145.13	1190.55	986.307	884.314
Potri.013G009100	171.019	170.842	160.554	148.265	169.516	132.874	168.082	159.264	197.133	165.535	151.951	169.142	175.67	187.933	162.215	113.819	157.382	140.978	170.74	149.551	162.757	178.639	209.243	174.72	170.848	297.153	262.313	273.721	184.362	177.354	220.86	191.807	214.985	249.719	355.383	218.442	191.812	184.543	186.653	159.594	174.2	137.083	164.608	169.555	189.548	247.256	316.307	266.011	258.926
Potri.001G174600	766.828	773.059	782.307	779.294	936.878	820.692	888.927	837.69	925.367	834.67	968.686	849.834	718.797	671.926	750.056	810.123	837.185	879.626	704.538	767.301	703.66	964.653	885.163	918.237	951.086	998.213	1148.51	1375.98	1408.13	1323.17	1198.62	1102.89	1328.27	988.967	1003.69	940.251	1003.55	890.439	954.196	869.898	799.533	606.844	929.761	998.493	974.255	1064.35	1100.49	995.578	1273.6
Potri.015G059000	805.446	802.957	760.271	826.305	849.093	703.45	833.477	922.493	876.664	781.046	780.647	792.079	833.224	746.585	729.221	696.304	716.963	796.23	701.724	666.183	703.66	733.698	842.046	749.893	695.27	548.081	752.378	712.728	825.146	856.673	539.182	578.285	566.456	630.244	553.537	630.633	588.289	708.379	680.322	563.074	611.933	516.569	725.358	667.86	756.226	1064.35	1091.7	762.373	574.323
Potri.004G040900	816.479	770.924	835.826	833.538	843.039	872.799	849.072	763.229	779.257	840.499	849.025	785.89	831.612	810.945	821.49	883.77	830.627	766.446	502.84	505.586	509.323	900.853	914.33	817.486	614.871	449.031	517.537	745.364	775.318	777.133	366.267	397.929	375.556	541.058	594.46	575.548	435.037	489.907	466.631	451.808	466.767	509.882	395.239	436.134	400.702	1150.59	1036.79	1054.06	1011.67
Potri.014G189500	430.307	399.343	424.996	531.584	451.033	500.231	327.499	333.008	375.713	411.506	364.682	420.792	417.418	422.207	382.469	435.19	469.96	466.619	537.55	573.564	544.142	491.259	531.351	543.29	403.823	483.148	472.341	486.382	405.597	365.457	362.337	368.585	377.34	543.04	508.306	453.98	442.947	412.118	419.532	504.631	491.333	573.409	451.314	473.813	548.019	336.225	349.256	324.49	365.26
Potri.010G036500	290.549	292.567	278.609	291.105	351.14	323.066	289.378	254.41	282.944	283.275	305.801	346.534	294.932	288.336	244.066	281.2	288.534	260.115	271.121	299.103	299.602	298.583	332.253	326.484	391.032	746.183	535.261	369.524	381.68	380.505	368.624	381.468	403.209	618.352	635.382	706.613	341.109	335.984	426.51	314.692	356.217	319.303	380.768	345.705	338.829	434.473	432.726	411.496	320.203
Potri.013G032200	456.051	499.712	509.995	486.381	560.008	508.047	577.023	492.272	545.016	486.114	535.626	530.115	478.661	502.014	470.273	488.752	531.164	496.403	518.788	570.165	492.319	452.979	377.906	413.207	572.844	937.682	889.738	888.542	675.663	635.249	643.717	677.767	644.064	663.936	887.382	786.392	713.856	654.589	674.217	626.012	595.183	439.669	599.642	541.636	552.929	612.956	786.375	726.002	696.878
Potri.013G130800	1013.24	1031.46	1037.31	1041.47	1026.18	963.987	845.607	854.237	772.299	952.41	1033.27	1008.66	954.098	908.774	1037.28	950.722	968.337	1022.59	1219.57	1160.72	1204.89	1204.54	1117.23	1297.01	1263.55	1099.46	1195.47	1264.38	1247.68	1135.06	1211.19	1244.6	1209.63	1508.22	1511.99	1593.68	1564.16	1393.59	1355.41	1017.13	1097.68	882.682	1066.33	978.712	1040.06	1447.51	1610.09	1315.08	1188.3
Potri.007G127500	468.924	508.255	568.235	466.492	493.412	455.94	583.954	496.409	542.697	445.313	472.947	468.234	496.389	522.609	517.896	495.447	472.146	498.389	490.644	493.689	472.076	562.714	565.591	556.043	594.771	651.535	666.417	688.514	917.825	892.144	568.263	563.971	637.82	469.71	407.076	497.668	582.356	527.147	510.242	790.101	843.083	765.659	510.102	518.086	518.555	649.526	608.452	622.593	610.369
Potri.003G169200	349.394	352.361	362.034	348.965	407.141	341.304	405.475	407.469	459.205	382.363	353.285	346.534	311.049	373.292	355.681	261.114	369.411	301.813	255.172	262.565	276.12	278.167	341.13	307.354	423.009	655.937	505.13	525.334	588.963	552.484	385.13	359.997	387.152	291.339	245.538	300.121	395.488	321.915	448.315	690.074	696.8	986.33	327.406	354.183	293.652	583.481	637.008	490.658	435.548
Potri.013G147600	996.693	1082.71	1018.42	1139.11	1109.42	1146.36	942.644	926.63	735.191	943.084	970.585	1068.48	983.108	787.776	1014.96	1044.46	1064.51	980.892	1018.81	952.54	906.094	655.862	651.825	654.244	861.55	814.418	934.934	1165.42	919.819	1015.75	824.493	836.653	777.873	650.063	521.229	518.563	885.894	898.715	850.403	1144.13	1147.93	1061.56	894.488	844.009	955.595	491.238	371.222	432.178	409.716
Potri.010G152200	408.24	377.988	434.44	430.33	434.384	393.411	251.256	306.119	273.667	361.38	427.361	422.854	375.515	404.186	383.957	415.104	380.34	379.252	270.182	224.327	286.646	259.027	323.376	269.094	301.497	278.443	329.664	513.754	492.297	527.762	276.665	287.711	272.077	259.629	213.23	226.04	286.729	337.639	328.822	267.488	282.517	220.67	284.898	305.2	262.224	346.596	314.111	294.537	322.006
Potri.012G100500	367.783	369.446	407.681	368.854	411.681	419.465	370.819	403.332	408.182	417.335	402.669	412.541	373.903	319.229	370.563	435.19	347.552	351.453	345.233	336.491	355.474	585.682	518.67	567.521	343.524	297.153	347.388	238.98	320.89	297.74	411.853	394.35	445.136	340.887	310.153	370.402	334.188	331.018	316.612	251.753	222.217	153.801	345.495	346.647	356.507	616.776	626.025	584.082	579.129
Potri.018G098700	189.408	215.688	228.239	229.63	234.598	283.985	223.531	177.88	208.729	197.01	216.53	243.399	199.845	203.38	178.585	247.723	220.772	208.489	164.173	170.794	179.761	262.855	284.064	242.312	130.649	117.76	120.522	109.489	182.369	188.103	147.764	158.885	139.161	122.878	131.384	125.367	190.823	173.785	179.675	211.293	234.5	145.442	146.519	156.368	126.692	241.798	210.872	208.957	200.052
Potri.018G130500	516.736	527.474	525.736	573.17	600.873	562.76	509.443	450.905	456.886	561.887	801.54	583.745	480.272	525.184	467.297	622.656	620.785	548.029	741.125	609.252	715.806	653.31	696.21	687.402	659.639	358.784	493.61	313.727	352.78	304.189	860.648	958.322	871.539	535.113	594.46	457.779	459.755	561.076	519.836	249.506	270.233	319.303	937.901	934.439	950.685	815.455	883.025	697.475	567.715
Potri.003G077100	1084.96	1272.77	1149.06	1290.99	1322.83	1443.38	1171.37	1125.19	964.794	1256.67	1187.12	1208.74	1328	1063.24	1248.61	1298.87	1304.96	1381.99	1589.2	1560.09	1542.55	1582.24	1601.66	1617.12	1217.86	1415.33	1282.32	923.283	1091.23	1208.16	999.766	1107.19	973.233	1415.08	1089.84	1341.04	1293.25	1464.76	1326.63	1443.09	1518.67	1648.34	1296.96	1337.6	1298.35	759.235	894.008	786.621	734.125
Potri.013G156700	211.475	196.468	192.035	184.427	199.787	161.533	251.256	200.632	227.283	169.032	216.53	191.832	219.185	195.657	199.42	160.685	198.913	192.604	201.699	199.685	168.425	215.643	206.707	205.328	215.616	234.42	218.89	242.138	159.449	161.231	183.919	216.857	192.684	263.593	258.461	250.734	190.823	161.371	162.231	224.78	205.467	205.625	208.925	194.989	182.673	274.547	210.872	231.065	244.508
Potri.005G247900	790.734	794.415	832.677	822.689	808.227	885.826	797.088	839.758	730.553	850.991	774.949	800.329	868.68	828.966	855.719	816.818	880.902	853.813	1389.38	1288.18	1354.69	1629.45	2006.2	1571.21	1285.47	1265.65	1166.23	889.594	1389.2	1452.15	1110.59	1089.29	1166.81	1092.03	887.382	947.849	1401.02	1341.45	1313.55	2001.66	1984.32	2791.82	1332.24	1455.35	1240.41	811.634	832.504	897.162	717.904
Potri.006G259600	314.455	296.838	313.238	348.965	320.869	286.591	296.309	316.461	259.752	284.441	305.801	327.97	259.476	288.336	285.736	274.504	292.905	291.885	248.605	230.275	287.456	156.948	145.836	182.372	319.769	296.052	290.671	247.402	279.035	268.718	250.728	226.877	218.554	138.733	146.461	115.869	290.684	263.987	282.595	94.4075	101.617	80.2438	191.741	217.596	227.85	293.651	252.607	262.445	199.451
Potri.019G019100	522.252	467.68	549.347	538.816	587.251	575.787	460.925	517.093	429.055	477.954	478.645	505.363	535.068	504.588	479.203	508.837	542.094	476.547	412.779	344.988	357.093	449.151	551.642	473.147	304.238	316.963	258.768	416.899	512.228	532.062	343.473	306.319	315.788	350.796	366.153	340.01	320.345	313.64	357.605	638.375	706.85	760.644	450.41	376.79	403.648	295.834	283.359	323.777	356.849
Potri.006G193600	457.89	461.273	447.033	424.905	434.384	458.545	500.779	419.879	547.335	510.594	450.154	426.98	485.107	399.037	456.879	575.79	476.518	413.007	679.209	722.265	672.08	677.554	746.936	702.706	719.938	779.2	844.542	608.504	740.439	773.908	665.725	700.67	660.121	737.266	654.767	674.321	725.721	724.93	730.038	711.428	773.85	936.177	634.01	665.976	701.228	581.298	702.905	601.911	482.408
Potri.006G135300	228.026	224.23	242.405	267.6	230.057	250.116	332.698	299.914	315.413	223.822	288.706	251.65	241.748	298.634	235.137	314.676	268.861	252.173	190.441	205.633	199.195	159.5	173.735	195.125	283.224	577.797	377.518	189.499	175.393	179.504	232.65	225.445	206.065	184.317	213.23	163.357	270.909	235.851	244.218	123.629	128.417	112.007	186.314	180.859	210.172	249.44	252.607	176.865	120.151
Potri.005G045200	612.359	527.474	579.254	578.594	649.306	612.262	658.464	564.665	679.53	616.677	556.52	587.871	583.418	571.523	608.676	689.609	647.015	567.885	396.83	401.07	396.77	380.247	405.805	394.077	517.113	746.183	560.074	580.079	554.084	567.532	532.894	512.441	576.268	380.525	370.46	364.703	422.184	414.6	469.248	543.967	580.667	533.287	430.512	455.916	414.451	367.337	419.547	442.875	519.054
Potri.006G215200	825.674	841.396	796.474	893.205	889.958	797.244	869.866	819.075	830.279	824.179	774.949	812.706	794.544	831.541	785.773	850.294	793.468	891.54	769.269	789.393	773.297	840.882	971.397	735.865	884.391	1307.47	1082.04	862.222	641.78	759.935	822.135	867.428	854.59	2007.66	2326.15	1918.49	825.582	822.58	866.103	740.65	797.3	1059.89	982.218	852.487	873.098	1034.87	1080.72	875.767	929.971
Potri.009G015800	612.359	634.25	574.532	611.14	569.089	583.603	507.711	486.067	507.908	547.898	687.577	713.696	581.806	494.291	636.952	582.485	627.342	623.482	788.032	690.825	680.987	563.99	584.613	492.277	452.245	519.467	477.658	570.604	572.022	596.554	555.688	541.784	622.655	759.067	837.843	676.221	600.153	619.832	558.213	830.562	969.267	1064.9	878.208	827.054	731.674	346.596	443.709	452.86	625.388
Potri.011G069700	216.992	269.076	277.034	267.6	269.409	255.326	294.576	229.589	285.264	245.971	271.612	245.462	256.253	275.464	220.255	254.419	214.214	222.389	156.668	133.407	176.522	173.535	228.266	181.097	151.662	214.61	178.125	357.943	328.863	297.74	190.993	196.102	200.713	330.977	346.768	265.93	184.891	163.026	173.569	292.214	297.033	347.723	191.741	207.234	181.691	366.245	382.205	354.443	344.234
Potri.010G091500	145.274	200.739	195.183	191.659	216.435	216.246	169.814	173.743	153.068	200.507	199.435	193.894	212.738	205.954	186.026	174.076	212.029	216.432	177.307	158.049	173.283	220.747	240.947	265.268	176.33	172.789	176.352	142.125	198.314	202.076	139.904	139.561	151.65	158.552	159.384	127.266	142.376	155.579	148.275	300.081	260.183	302.586	145.614	150.716	185.619	209.049	243.82	191.841	213.269
Potri.001G161100	358.589	279.754	302.219	327.268	316.329	338.698	313.637	366.102	320.052	306.59	298.203	278.465	307.826	306.357	272.342	354.847	323.508	319.684	414.655	405.318	400.009	294.755	328.449	323.934	360.883	549.182	472.341	614.82	712.536	659.971	342.687	351.408	299.731	366.651	396.306	347.608	357.917	364.12	384.644	804.712	788.367	790.736	381.672	332.517	382.042	218.874	261.393	222.507	245.709
Potri.006G080700	994.854	884.107	944.436	875.124	891.472	831.114	970.369	831.485	869.706	875.471	972.485	843.646	965.38	780.052	949.476	937.332	922.434	986.849	532.86	554.87	559.527	592.062	654.361	601.955	726.334	650.434	691.231	952.761	1153.01	1228.58	640.573	687.787	639.604	620.334	592.306	611.638	680.24	647.141	627.118	1032.86	1060.83	901.071	567.986	551.997	493.02	996.667	990.657	1027.67	1002.06
Potri.005G191300	821.996	830.719	805.918	759.405	802.173	810.271	824.813	773.57	714.319	868.477	792.043	891.088	710.739	759.457	754.521	903.856	795.654	835.943	759.888	661.085	701.231	694.142	710.159	630.012	862.464	1272.25	989.878	668.512	881.95	920.091	870.865	833.79	897.408	582.678	529.844	575.548	898.747	858.165	971.64	1110.41	1086.52	1023.11	677.423	671.628	699.264	1072.54	1126.85	1206.68	1250.78
Potri.012G073600	654.655	687.639	631.198	643.686	684.118	648.738	734.708	715.656	705.042	677.295	674.281	730.197	617.263	576.672	639.929	729.78	666.688	685.036	468.129	501.337	465.598	401.939	438.777	401.729	674.257	896.961	768.329	690.62	771.332	827.652	593.415	626.953	563.779	665.918	553.537	666.724	648.601	638.865	638.456	532.728	523.717	402.891	485.683	467.22	453.736	325.309	355.846	319.498	449.967
Potri.001G097400	682.238	655.606	691.012	726.859	762.821	734.715	585.687	541.913	660.977	715.765	731.263	653.877	702.68	684.798	605.7	602.571	714.777	696.95	692.342	536.176	664.793	339.415	427.364	392.801	622.18	530.472	671.734	481.118	406.594	468.644	777.334	842.378	892.948	737.266	846.459	681.919	587.3	615.694	607.929	287.718	321.6	282.525	958.703	853.429	841.67	648.434	647.991	766.652	828.443
Potri.008G069200	527.769	439.918	494.255	524.351	563.035	544.523	530.237	659.81	663.296	559.556	636.294	575.495	567.302	586.97	540.219	656.132	561.766	629.439	532.86	517.482	519.04	671.174	622.658	610.882	549.09	878.251	747.061	414.793	436.49	452.521	643.717	699.238	579.836	753.121	814.151	685.718	557.638	493.217	561.702	436.073	407.583	392.86	428.703	413.527	475.342	1023.96	1131.24	1035.52	786.991
Potri.015G146300	496.508	546.694	470.644	506.27	452.547	476.783	549.298	537.776	609.954	481.451	469.148	474.422	525.399	540.63	513.431	502.142	502.748	494.417	379.006	356.034	357.093	437.667	540.228	470.596	378.242	356.583	334.981	455.851	444.463	369.756	386.702	394.35	326.492	384.488	402.768	419.789	472.608	467.563	439.593	654.109	777.2	901.071	298.464	305.2	368.292	377.707	408.564	435.744	561.107
Potri.002G051800	490.991	578.727	464.348	533.392	590.278	531.496	474.787	479.862	431.374	552.561	512.834	567.244	583.418	535.481	546.172	622.656	607.67	615.54	258.925	313.548	311.748	533.366	525.011	534.363	402.91	174.99	284.468	482.171	429.514	437.473	341.901	301.309	317.572	303.23	342.46	296.322	260.033	311.985	350.628	640.623	790.6	795.751	318.362	312.736	305.437	265.814	421.743	302.382	353.245
Potri.006G023900	559.031	474.086	532.032	468.3	493.412	463.756	547.565	512.956	579.804	502.434	507.136	492.986	498	514.886	464.32	388.323	509.306	486.475	428.727	397.671	438.876	537.194	481.894	535.638	437.627	773.697	518.423	630.612	675.663	657.822	443.293	417.968	417.482	424.126	426.46	398.894	431.082	389.774	431.743	701.313	697.917	576.752	417.85	439.902	444.897	398.994	509.606	382.256	355.047
Potri.006G190900	193.086	166.571	177.869	191.659	199.787	156.322	258.187	215.11	204.091	192.347	205.134	191.832	148.272	182.785	180.073	147.295	168.311	190.619	138.844	147.002	146.562	108.46	139.496	109.678	180.898	184.895	188.759	158.969	201.304	231.097	220.074	221.151	203.389	120.896	107.692	110.171	199.722	172.957	174.442	230.399	215.517	198.938	167.321	180.859	184.637	174.662	127.402	141.207	193.444
Potri.011G119700	2686.66	2513.51	2578.31	2278.22	2536.68	2516.79	2528.16	2324.85	2251.96	2260.37	2571.77	2454.62	2699.52	2386.5	2610.31	2771.82	2732.33	2442.3	2974.82	2728.46	2905.33	2702.56	2559.11	2835.06	3609.74	7294.55	4784.56	4581.67	3570.65	3563.2	2727.35	2693.18	2576.26	3462.38	3760.6	3658.43	2949.35	2667.18	3100.7	1717.32	1826.87	2223.42	3001.83	2808.97	3082.85	3310.94	2262.48	2145.2	2335.14
Potri.011G068600	3585.89	3636.8	3708.48	3657.8	3747.51	3634.49	2950.96	2943.29	3005.7	3521.7	3432.19	3481.85	3780.94	3650.54	3602.95	3903.32	3661.32	3405.32	4563.08	4737.21	4547.47	3514.09	3827.25	3681.87	5303.61	2488.38	3347.15	7049.38	9187.22	10107	4432.14	4528.95	4957.15	5559.23	5151.98	4980.48	5354.91	6245.49	5105.03	3966.24	4262.32	4092.43	5269.25	5909.95	5630.45	4970.78	4542.53	5074.17	6023.19
Potri.016G049000	590.292	629.979	631.198	614.757	582.711	625.289	634.205	606.032	593.719	637.66	545.123	583.745	523.787	550.928	572.96	689.609	616.413	557.957	805.857	826.781	795.97	546.126	505.989	612.158	835.055	985.006	952.658	732.731	596.935	628.8	833.924	816.613	901.869	820.506	906.766	786.392	849.311	849.889	815.515	805.836	825.217	1008.06	1069.95	941.033	845.599	505.975	562.324	514.905	523.86
Potri.017G086500	4209.28	4196.3	4193.29	4039.31	4266.65	4410.89	5617.74	5063.37	5144.02	4718.92	5001.08	4777.22	3798.66	3676.29	3876.78	4552.76	3930.18	4141.99	5022.77	4880.81	4759.62	4686.73	4753	4741.67	3665.47	6636.41	4533.76	2097.13	2533.24	2330.32	4569.69	4533.24	4360.37	3884.52	4161.22	4013.64	4311.81	4873.42	4690.74	6036.46	5951.83	6666.92	4613.53	5788.44	4978.33	2123.24	3125.73	2508.91	2837.37
Potri.011G050400	502.024	454.866	418.7	480.957	451.033	448.124	474.787	444.7	510.228	460.468	491.941	478.547	493.166	460.823	427.115	401.714	491.819	494.417	227.028	235.373	243.73	516.779	537.692	499.929	312.46	460.036	376.632	475.854	527.177	586.88	230.292	237.612	214.985	457.819	475.998	414.09	211.586	225.092	297.423	464.17	534.883	456.387	220.683	222.306	263.206	486.326	516.196	390.101	451.168
Potri.001G294400	1121.74	1099.79	1013.69	1195.16	1107.91	1198.47	1405.3	1259.64	1317.31	1289.31	1297.28	1351.07	1020.18	983.432	1032.82	1238.62	1175.99	1177.47	1113.56	1182.82	1166.83	983.793	919.403	992.206	1316.54	2465.27	1608.44	1009.61	837.105	714.79	1582.18	1570.96	1582.51	870.053	1020.92	997.236	1234.91	1243.8	1286.51	1819.59	1654.9	1352.44	1245.41	1183.12	1291.48	1158.78	1381.65	1294.39	1337.88
Potri.007G046600	402.723	399.343	450.181	414.057	428.33	323.066	455.727	450.905	412.82	356.717	370.38	402.227	406.136	478.844	455.391	421.799	400.013	442.791	191.379	213.281	238.062	220.747	286.6	261.442	246.679	291.65	297.761	472.696	436.49	489.067	227.934	278.407	281.89	443.945	374.768	448.281	242.237	235.851	275.618	441.692	445.55	494.837	321.98	322.155	269.099	452.485	478.854	435.744	367.663
Potri.017G001200	3869.08	3895.19	4061.07	3876.58	4086.54	4249.36	4527.81	4415.97	4677.86	4264.28	3979.21	4141.91	3621.38	3944.03	3790.46	3709.16	3923.62	3885.84	3081.77	3300.33	3057.56	4992.97	4647.74	4981.43	2819.45	3420.56	2943.05	1317.02	1510.77	1561.79	3105.41	2891.43	3199.8	2754.84	2466.15	2980.31	3003.73	2907.17	2720.42	2686.12	2494.63	2577.83	2629.2	2829.69	2802.95	5852.28	6152.62	5959.92	6017.78
Potri.010G199000	919.459	888.378	895.64	763.021	749.2	836.324	1310	1189.31	1273.25	958.239	1006.67	911.715	796.156	888.178	903.341	910.551	880.902	974.935	785.218	812.336	739.288	751.562	864.873	897.831	1023.26	1857.75	1486.15	522.176	515.218	506.265	1124.74	1143.69	983.938	1415.08	1290.15	1354.34	955.104	886.301	1074.56	839.553	859.833	906.086	717.218	696.119	777.833	1044.7	1216.9	1235.92	1459.84
Potri.001G330900	812.801	802.957	903.51	945.64	886.931	867.589	719.112	783.912	732.872	904.615	972.485	936.468	749.418	880.455	831.907	850.294	913.69	933.238	652.003	646.64	676.129	639.274	627.73	647.867	770.188	446.829	636.287	879.067	939.75	1085.62	807.987	838.084	1051.73	410.253	338.153	389.397	589.277	639.693	627.99	483.277	554.983	571.737	676.519	779.955	653.105	1284.31	1462.92	1123.23	1069.35
Potri.010G036900	1772.72	1772.48	1838.5	1954.56	1979.7	2024.37	1601.11	1514.05	1488.94	1778.92	1794.92	1747.11	1658.39	1758.34	1767.99	1847.88	1770.55	1771.17	1985.09	1830.3	1939.32	1240.27	1195.86	1348.02	1967.04	2546.71	2276.63	2356.11	2083.79	2077.73	1663.92	1588.85	1684.2	1680.65	1359.07	1677.26	2191	1798.26	1945.9	1610.55	1501.92	1243.78	1612.61	1770.91	1645.04	839.471	907.187	857.938	818.831
Potri.009G162500	413.756	331.006	366.756	383.319	379.897	351.725	374.285	355.76	415.14	321.744	360.883	354.785	362.622	370.718	357.17	395.018	354.11	365.353	357.429	327.993	328.752	290.927	247.288	285.674	410.219	512.863	518.423	572.709	408.587	397.703	303.388	323.496	299.731	414.217	413.537	467.276	394.499	374.051	422.149	774.367	798.417	937.849	306.604	285.418	294.634	566.015	687.529	586.222	570.719
Potri.004G177500	1500.56	1462.83	1548.87	1491.69	1492.34	1425.14	1568.18	1555.41	1676.79	1581.91	1707.55	1528.46	1406.97	1516.34	1608.75	1359.13	1635.02	1620.26	1505.7	1458.98	1447.81	2010.97	2162.18	2057.11	1367.7	1513.28	1344.35	1048.56	1400.16	1444.63	1399.83	1404.2	1508.47	1090.04	906.766	1107.41	1314.01	1302.56	1371.11	953.067	969.267	1155.18	1325	1491.15	1411.3	1150.04	1194.94	1078.31	942.587
Potri.010G081700	776.023	807.228	804.344	779.294	752.227	724.293	831.744	798.391	904.494	845.162	778.748	790.016	770.37	885.604	742.615	615.961	824.07	728.72	911.866	951.691	988.687	977.413	1006.9	990.93	746.433	1155.59	859.607	621.137	795.249	770.683	924.312	949.017	980.369	675.827	715.074	733.206	916.544	878.853	818.131	1471.18	1543.23	1850.62	861.024	865.675	784.708	1106.38	1166.38	1047.64	1046.52
Potri.009G037700	391.689	410.021	377.774	527.967	428.33	403.833	355.224	357.828	401.224	466.296	368.481	420.792	427.088	386.164	369.075	428.495	380.34	502.36	337.728	345.838	332.801	339.415	362.689	371.121	355.401	506.26	425.373	450.587	426.525	472.944	342.687	363.575	347.902	436.018	512.614	457.779	386.59	356.672	340.161	537.224	620.867	568.393	369.01	400.339	402.666	336.225	307.521	376.551	384.484
Potri.006G198300	1480.33	1550.39	1520.54	1589.33	1719.38	1769.05	1569.92	1497.5	1347.46	1650.69	1631.57	1650.16	1603.59	1266.62	1498.62	1580.07	1565.08	1576.58	1822.79	1673.96	1707.73	1988	2120.33	2074.96	1433.48	1380.11	1210.54	1569.69	1699.12	1775.69	1439.13	1429.97	1504.9	1639.03	1727.38	1781.73	1582.94	1720.47	1491.48	1604.93	1730.83	1601.53	1766.37	1720.99	1621.47	862.395	823.717	843.674	933.576
Potri.010G070400	950.72	903.326	964.898	1074.02	1127.58	1070.81	836.943	841.827	862.748	946.581	959.189	983.91	1073.36	962.837	1017.93	997.589	970.523	921.324	1219.57	1068.95	1230.8	838.33	749.472	938.642	1203.25	1522.08	1496.78	1821.3	1708.09	1675.73	1033.56	1064.25	1164.13	899.782	1027.38	955.447	1335.76	1271.11	1257.72	1601.56	1695.1	1675.09	1249.03	1351.73	1260.05	1116.2	1122.45	957.067	911.348
Potri.010G093200	707.983	694.045	705.179	580.403	688.658	831.114	778.028	672.22	742.149	828.842	761.653	773.514	617.263	579.247	699.457	769.951	675.431	704.892	915.618	905.806	863.987	734.974	724.109	817.486	846.019	986.106	1046.59	809.584	793.256	800.78	680.658	690.65	608.382	733.302	850.766	830.08	853.266	825.891	831.214	926.093	874.35	1026.45	676.519	718.727	876.044	700.287	821.521	877.906	821.835
Potri.012G084600	520.414	478.357	495.829	594.867	538.818	539.312	561.427	541.913	468.482	547.898	507.136	521.864	488.331	476.27	500.037	328.066	511.492	440.806	280.502	288.906	289.885	270.511	271.382	229.559	329.819	496.355	407.649	237.927	309.928	368.681	268.805	250.495	233.719	184.317	217.538	248.834	316.391	361.637	336.672	785.606	808.467	855.934	287.611	268.463	254.367	668.629	760.016	614.748	558.103
Potri.001G113500	399.045	331.006	360.46	388.743	385.951	380.384	313.637	310.256	306.137	346.225	313.398	327.97	341.67	396.462	367.587	435.19	327.879	405.065	197.008	177.592	190.288	283.271	251.092	202.777	155.317	135.37	137.36	221.083	289.997	284.841	158.768	168.189	167.707	219.991	198.153	216.543	173.026	204.404	173.569	169.709	164.15	175.533	186.314	175.207	133.567	404.453	369.025	368.706	374.271
Potri.006G240300	700.627	762.382	687.864	772.062	744.659	695.634	920.117	879.057	825.641	835.836	854.723	744.636	710.739	566.375	745.591	843.599	786.91	748.576	810.547	881.164	847.793	900.853	963.788	791.979	877.082	1119.27	913.665	750.628	1024.46	1079.17	954.965	968.341	926.846	931.492	760.305	845.276	1002.56	897.887	903.608	1708.33	1883.82	1507.91	867.355	821.402	845.599	584.573	593.076	634.717	718.505
Potri.002G166700	507.541	471.951	541.476	461.067	461.628	474.178	455.727	461.247	394.267	451.142	474.846	509.488	504.447	455.674	511.943	589.18	504.934	452.72	505.654	480.944	463.978	507.847	453.995	454.017	635.884	592.104	620.335	255.824	385.666	318.162	539.182	571.128	552.183	338.905	417.845	349.507	452.834	519.699	503.264	241.638	253.483	245.747	576.126	624.529	579.446	663.171	672.153	655.399	628.992
Potri.007G008100	1002.21	1018.64	974.343	1084.86	1008.01	1141.15	781.493	763.229	707.361	916.272	962.988	1000.41	981.496	813.52	991.146	1171.66	902.761	931.252	773.022	765.601	825.93	327.931	324.644	288.224	1284.56	620.719	1200.79	781.159	817.174	718.015	1196.26	1146.55	1380.01	564.841	540.614	670.522	815.694	929.334	835.575	463.047	397.533	422.952	1044.62	975.886	854.438	650.617	584.29	616.888	684.862
Potri.001G030900	1342.41	1245.01	1334.8	1301.84	1348.56	1451.19	1238.95	1220.34	1284.85	1425.7	1394.15	1355.2	1315.11	1150.77	1227.77	1218.53	1294.03	1233.06	1433.47	1244	1459.95	1315.55	1192.05	1256.2	2123.27	1228.23	1852.14	1945.53	2956.77	3426.69	1888.71	2024.71	2320.24	875.999	747.382	1006.73	1602.72	1637.71	1620.56	2416.38	2367.33	2081.32	1680.44	2012.06	1786.46	2270.61	1943.97	1800.74	2043.77
Potri.009G036700	752.117	708.994	717.771	699.738	682.604	672.186	847.34	821.143	841.875	781.046	822.433	802.392	762.311	821.243	764.938	689.609	706.033	722.763	526.293	480.094	578.151	731.146	774.835	695.054	790.287	650.434	752.378	614.82	653.739	640.624	764.758	789.416	739.514	998.877	827.074	982.04	624.871	649.623	633.223	575.436	553.867	672.042	689.181	650.905	539.18	930.623	968.691	912.138	773.174
Potri.010G114900	386.173	427.105	385.645	477.34	534.278	474.178	563.16	626.716	695.765	623.671	522.331	540.429	409.36	362.995	380.981	374.933	338.809	405.065	743.002	760.503	718.235	807.706	764.69	818.761	634.971	1100.57	693.889	260.035	296.973	298.814	627.998	645.561	597.677	800.687	725.844	915.558	631.792	673.622	675.089	648.49	603	819.155	580.648	671.628	667.836	580.207	722.675	488.518	531.069
Potri.006G272900	395.367	431.376	469.07	329.076	308.761	323.066	356.957	337.144	327.009	291.435	362.782	292.904	457.709	332.101	440.509	401.714	360.667	369.324	429.665	412.966	398.39	294.755	318.304	349.44	465.95	497.455	560.96	354.785	400.614	385.879	424.429	464.489	345.226	495.475	419.999	396.995	415.263	449.357	443.082	496.763	502.5	727.209	366.297	370.196	350.614	403.907	355.846	387.962	369.465
Potri.014G052100	709.822	657.741	664.253	690.697	740.118	729.504	592.618	686.699	642.423	664.472	712.269	666.254	734.913	659.054	694.992	736.475	618.599	643.338	754.259	723.115	732.001	752.838	705.087	769.023	639.539	920.072	678.824	576.92	778.308	811.528	737.249	672.757	767.168	757.085	842.151	706.613	708.913	635.555	694.278	817.075	874.35	889.369	811.28	827.054	853.455	688.279	751.23	665.383	711.296
Potri.001G208200	1763.52	1753.26	1799.15	1790.03	1646.73	1670.04	1829.84	1979.43	1980.61	1478.16	1553.7	1637.79	1824.39	2162.52	1753.11	1566.68	1560.71	1646.07	742.064	725.664	748.195	774.53	811.611	711.633	955.654	918.972	998.74	1508.63	1028.44	1029.73	757.684	799.436	848.345	614.389	702.151	664.824	789.988	854.027	833.831	1137.39	1018.4	944.536	959.607	962.698	930.06	1402.21	1298.18	1272.29	1390.15
Potri.015G055500	353.072	313.922	354.163	345.349	382.924	356.936	291.111	361.965	294.54	314.75	311.499	391.914	340.059	391.313	322.941	307.981	292.905	301.813	362.12	341.589	371.668	211.815	224.461	221.907	291.447	287.248	352.705	377.946	502.263	475.093	378.056	392.203	397.857	378.543	376.922	360.904	297.605	289.641	303.528	564.197	541.583	464.745	450.41	470.987	461.593	384.803	390.991	381.543	398.902
Potri.004G133700	410.079	454.866	451.755	470.108	505.521	455.94	428.002	455.041	424.417	446.479	509.035	439.356	425.476	381.016	441.997	528.923	428.429	440.806	633.24	568.465	619.447	626.514	625.194	631.288	642.28	586.601	625.652	834.85	859.029	948.037	514.031	556.814	541.478	770.959	680.613	685.718	602.131	652.106	605.312	515.87	559.45	506.539	669.283	614.168	615.784	422.465	456.889	397.233	358.051
Potri.001G334200	643.621	608.624	624.902	739.516	735.578	677.397	656.732	783.912	781.576	663.306	624.897	653.877	646.272	744.01	619.094	636.047	684.175	645.324	436.232	424.862	498.797	442.771	434.973	446.365	468.691	672.445	641.604	380.052	376.697	371.906	459.798	453.753	474.574	439.981	445.845	510.965	483.484	461.77	538.152	438.321	450.017	310.945	436.843	392.804	442.933	835.104	942.333	677.507	756.953
Potri.005G253000	476.28	471.951	478.514	457.451	513.088	510.653	486.917	378.512	347.882	455.805	434.959	462.046	436.758	422.207	482.179	535.618	480.89	476.547	712.043	672.131	719.855	565.266	648.02	684.852	544.522	584.4	584.887	761.156	925.798	1015.75	488.879	512.441	495.091	713.483	639.69	657.226	686.172	738.998	641.945	604.658	668.883	692.103	626.775	590.618	560.786	307.842	325.094	319.498	344.234
Potri.018G047700	3013.99	2947.02	2960.81	3265.44	3113.34	2946.68	2689.31	2897.79	2681.01	2735.99	2719.92	2759.9	3150.78	3153.68	2849.92	3099.89	2752	3174.99	1623.91	1420.74	1515.01	2247.03	2508.38	2432.05	2118.7	3164.12	2615.16	859.064	1092.22	1167.31	1461.14	1547.34	1440.67	3050.14	2722.45	2837.85	1599.75	1539.23	1615.33	1209.32	1079.82	1407.61	1558.34	1623.02	1677.45	2110.14	1728.71	1611.04	1794.46
Potri.014G172300	316.294	337.413	302.219	314.611	311.788	304.828	388.147	390.922	366.436	336.899	379.877	297.029	294.932	303.783	296.153	361.542	345.366	331.597	269.244	306.75	298.792	257.751	256.165	281.848	380.982	487.55	467.91	631.665	403.604	363.307	583.197	540.353	562.887	368.633	430.768	309.618	422.184	368.258	397.727	294.462	283.633	215.655	350.017	318.388	352.578	258.719	338.273	289.545	329.215
Potri.005G156500	628.91	565.914	697.308	687.081	659.901	601.841	661.93	723.93	547.335	551.395	495.739	581.683	746.195	682.224	662.252	609.266	572.696	555.971	359.305	333.092	331.991	271.787	263.774	246.138	338.042	278.443	346.501	383.21	305.942	322.462	430.717	395.066	420.158	271.52	267.076	260.231	371.759	339.294	357.605	413.595	362.917	292.555	370.819	438.96	386.952	685.55	612.846	487.805	579.73
Potri.014G060900	397.206	429.24	439.163	502.654	396.546	442.913	408.941	436.426	398.905	399.849	360.883	354.785	468.991	517.46	437.533	455.276	443.73	416.978	522.54	495.389	458.31	512.951	438.777	473.147	369.105	390.701	313.712	261.088	307.935	285.916	410.281	440.871	392.505	366.651	422.152	322.915	351.984	389.774	376.794	381.002	406.467	506.539	394.334	389.036	420.344	515.254	555.735	509.913	492.62
Potri.019G042100	384.334	518.932	420.274	408.632	393.519	492.415	490.383	415.742	473.12	474.456	533.727	410.478	415.806	344.974	398.839	495.447	452.473	414.993	716.734	731.612	723.093	710.73	729.182	844.268	634.057	894.759	808.208	383.21	393.639	360.082	558.046	517.451	476.358	1010.77	842.151	974.442	661.454	599.143	532.919	405.728	371.85	516.569	584.266	596.27	598.106	405.544	496.427	432.178	468.59
Potri.018G128100	169.18	155.893	147.962	191.659	168.002	135.479	133.426	144.786	153.068	137.557	197.536	150.577	157.942	167.338	159.238	214.247	177.055	148.921	186.689	155.499	184.62	121.22	143.3	136.46	244.852	297.153	322.574	205.291	207.283	204.226	168.986	165.327	123.996	287.375	230.461	227.94	215.541	177.095	199.736	256.249	240.083	349.395	160.99	156.368	171.87	225.424	224.051	221.794	166.41
Potri.004G039900	411.917	377.988	445.459	470.108	461.628	453.335	395.079	421.947	364.117	392.855	450.154	424.917	428.699	383.59	369.075	408.409	461.217	510.302	644.498	632.194	604.872	542.298	550.374	544.565	645.021	675.747	711.613	1080.15	1002.53	1074.87	524.248	527.47	544.154	852.216	751.69	774.995	602.131	584.247	657.645	880.013	958.1	877.666	639.437	626.413	712.031	278.914	325.094	313.079	333.42
Potri.001G236900	983.821	1016.51	980.639	970.954	947.473	977.014	1171.37	1201.72	1250.06	1128.44	1061.76	1082.92	958.933	1114.73	1104.25	1031.07	996.753	970.964	1341.53	1318.77	1383.03	1255.58	1089.33	1297.01	1424.34	2208.83	1651.86	1466.51	1649.3	1606.93	1394.33	1604.6	1237.28	1375.44	1322.46	1365.74	1554.27	1426.69	1582.19	1531.87	1652.67	1944.24	1299.68	1212.32	1339.6	2073.57	1900.04	1705.89	1676.71
Potri.002G112200	546.158	670.554	626.476	596.676	558.494	591.419	623.808	608.101	621.55	637.66	628.696	579.62	580.195	545.779	619.094	656.132	535.536	708.863	438.108	433.359	456.691	396.835	413.414	410.656	494.272	512.863	455.503	468.485	524.187	470.794	538.396	458.763	554.859	515.294	622.459	566.05	540.83	499.01	511.986	570.941	601.883	461.402	463.976	511.492	470.432	378.799	417.35	373.698	462.583
Potri.002G105700	991.176	1159.59	1034.16	1030.62	1033.74	948.355	970.369	1038.32	930.006	896.455	923.101	919.966	978.273	846.987	965.846	1071.24	806.583	959.051	849.949	826.781	842.125	874.057	869.945	802.182	897.182	1079.65	1134.33	1228.59	1112.15	1171.61	650.791	692.797	661.013	1016.71	1165.23	982.04	1009.48	993.055	1034.44	1014.88	1121.13	1258.82	822.133	890.166	904.525	924.073	863.256	790.9	650.619
Potri.007G064000	340.2	294.702	396.663	352.581	349.626	359.541	393.346	405.401	461.524	427.827	362.782	381.6	344.894	370.718	351.217	461.971	373.782	343.511	382.758	396.821	412.155	238.611	246.02	262.718	455.9	697.758	600.839	372.682	260.1	316.012	443.293	422.263	428.187	438	409.229	359.005	396.477	363.293	388.133	237.143	219.983	217.327	306.604	287.302	279.902	566.015	722.675	626.872	522.057
Potri.001G345200	641.782	651.335	637.494	672.616	661.415	638.316	682.724	616.374	711.999	665.638	630.596	631.188	713.962	566.375	715.827	709.694	612.041	615.54	396.83	429.11	416.204	583.13	659.434	540.739	420.268	545.88	400.559	725.362	1191.88	1218.9	403.994	411.527	437.107	414.217	385.537	410.291	446.902	442.737	484.948	876.641	876.583	827.514	444.983	453.09	395.791	441.022	544.752	523.463	621.783
Potri.003G189500	575.581	544.558	571.384	593.059	594.819	607.052	599.549	572.939	468.482	546.732	509.035	507.425	536.68	483.993	549.148	629.351	518.049	571.856	462.5	445.255	408.106	484.879	532.62	464.22	327.992	345.577	271.175	465.326	700.577	742.737	272.735	254.073	280.106	221.973	221.845	226.04	350.996	391.429	365.455	593.419	662.183	461.402	378.959	364.544	393.827	333.496	314.111	348.738	376.074
Potri.006G270600	332.844	298.973	305.368	276.64	332.978	362.147	337.896	355.76	368.755	303.093	385.575	272.277	325.554	236.848	291.688	374.933	233.887	345.496	296.45	300.802	315.797	380.247	375.37	417.033	271.347	428.12	346.501	253.719	257.111	297.74	229.506	241.906	185.548	535.113	471.691	583.146	240.259	271.435	328.822	528.233	563.917	991.345	283.993	268.463	301.508	319.85	316.307	238.91	251.116
Potri.008G017800	844.063	781.602	843.696	775.678	852.12	789.428	696.586	814.938	802.449	763.56	719.867	814.768	875.127	682.224	776.844	763.256	780.353	736.662	739.249	654.287	627.545	766.874	847.119	783.052	540.867	499.657	499.813	419.004	457.418	512.714	426.001	435.861	539.694	562.859	428.614	501.467	561.593	566.041	557.341	438.321	434.383	384.501	593.311	524.68	533.287	487.417	476.658	464.984	422.933
Potri.010G111800	329.166	307.515	310.09	294.722	298.166	286.591	358.69	382.648	327.009	287.938	296.304	282.591	311.049	344.974	291.688	334.761	336.623	299.827	379.944	369.63	386.244	350.899	382.979	374.947	422.096	496.355	465.251	354.785	536.146	578.281	371.768	416.537	336.305	257.647	236.922	307.719	328.255	331.018	343.65	624.888	588.483	650.309	375.341	381.5	342.757	349.871	344.863	317.358	309.39
Potri.017G114000	2429.21	2351.21	2507.48	2580.17	2468.57	2456.87	2429.39	2432.4	2458.37	2326.82	2431.21	2442.24	2325.61	2502.35	2357.32	2423.67	2413.19	2360.89	1705.53	2026.59	1701.25	1388.28	1413.98	1489.58	2074.85	2297.98	2018.75	464.274	561.059	537.436	1785.75	1768.49	2048.16	2209.82	2028.92	2412.36	1776.73	1674.12	1657.2	674.34	565.033	870.979	2129.04	2252.26	1986.81	2298.45	2543.64	1966.91	1924.82
Potri.009G159300	595.809	559.507	557.217	611.14	493.412	487.204	719.112	754.955	698.084	614.345	651.489	550.742	586.641	579.247	577.424	582.485	570.51	577.813	375.253	399.37	418.633	380.247	361.42	346.889	527.163	922.274	594.636	389.527	435.494	540.661	532.894	561.824	530.773	350.796	284.307	307.719	548.74	489.907	530.303	516.994	458.95	392.86	367.201	396.571	331.954	378.799	470.068	408.644	419.929
Potri.017G041800	965.432	999.425	1008.97	1008.92	930.824	950.961	1060.47	970.066	918.41	933.758	919.302	864.273	1107.2	919.072	976.263	984.199	924.62	1008.69	951.267	946.592	924.717	1288.76	1180.64	1266.4	942.863	1398.82	1100.65	623.242	706.556	799.705	767.902	756.494	703.832	836.361	656.921	803.487	832.503	876.371	917.563	1042.98	1120.02	1222.05	812.184	754.522	798.457	673.542	924.76	824.419	621.783
Potri.013G093400	1524.46	1529.03	1663.78	1526.04	1484.78	1498.09	1911.28	1764.32	1917.99	1628.54	1548	1450.08	1639.05	1480.3	1598.33	1493.04	1477.64	1489.21	790.847	838.677	818.642	1224.96	1245.32	1172.03	884.391	1179.81	949.113	724.309	716.522	754.56	980.903	1009.14	892.948	1220.85	1492.61	1152.99	894.792	801.892	885.291	611.401	619.75	618.546	823.038	814.808	716.942	1224.82	1408.01	1298.67	1389.55
Potri.002G166100	816.479	834.99	827.955	820.881	870.282	961.382	764.165	688.767	649.38	818.35	746.458	779.702	847.729	718.266	814.049	850.294	839.371	929.266	648.25	666.183	661.554	692.866	732.986	697.605	450.418	445.729	545.895	799.056	552.09	629.875	495.953	498.842	495.983	640.153	792.613	611.638	567.526	518.871	512.858	809.207	867.65	678.729	671.997	613.226	598.106	921.89	751.23	769.505	688.467
Potri.014G104500	891.875	931.088	856.288	945.64	992.879	1034.33	1036.21	1023.84	1129.46	1002.54	921.201	911.715	984.719	1047.79	888.459	863.684	959.593	945.151	747.692	681.478	720.664	829.398	847.119	892.73	849.673	1266.75	1051.03	1425.46	977.619	879.245	914.88	938.282	980.369	1135.63	1354.76	1156.79	828.548	808.512	853.02	1080.07	1060.83	814.14	739.829	712.133	757.208	1091.09	1049.96	823.706	987.644
Potri.006G016100	134.241	115.318	99.1657	130.184	110.488	96.3987	105.701	115.829	102.046	121.237	104.466	111.386	99.9224	136.445	120.545	133.905	113.665	162.82	86.3083	97.7182	80.9735	70.1798	112.865	72.6937	84.9673	44.0226	94.8227	181.077	179.38	173.054	77.812	90.8938	94.5579	118.914	90.4612	66.4824	102.827	77.7893	71.5211	123.629	126.183	113.679	126.621	128.109	126.692	100.977	87.8632	105.548	121.353
Potri.001G056100	810.962	824.312	827.955	855.235	921.742	833.719	816.149	839.758	718.957	819.516	795.842	876.649	775.205	836.69	821.49	883.77	778.167	831.971	730.806	712.918	772.487	926.373	1027.19	874.876	858.809	303.756	590.205	591.659	578.997	567.532	733.319	760.788	796.606	1008.79	949.843	961.146	608.063	854.027	812.026	375.382	371.85	555.02	801.331	899.586	828.903	1083.45	1328.93	1183.85	1071.75
Potri.013G018300	148.952	138.809	203.054	164.538	186.165	169.349	162.883	237.863	204.091	195.844	151.951	173.267	199.845	223.975	211.325	147.295	194.542	144.95	125.71	118.961	137.655	178.639	150.909	147.938	134.303	246.527	149.767	132.65	188.349	188.103	150.122	146.003	150.757	77.294	83.9997	77.8794	177.97	123.304	152.636	144.983	152.983	78.572	112.15	109.269	122.764	249.44	164.743	218.942	203.056
Potri.016G091700	202.281	209.281	206.202	193.468	266.382	213.64	187.142	229.589	148.43	220.325	212.731	224.835	220.796	223.975	232.16	214.247	216.4	226.36	226.09	219.229	239.682	320.275	341.13	351.991	211.048	268.538	230.41	150.547	224.224	239.696	190.993	191.807	207.849	303.23	286.461	279.226	219.496	206.886	190.141	161.841	149.633	165.503	198.976	187.453	222.939	172.479	171.333	156.896	119.551
Potri.006G121500	273.999	262.669	264.442	271.216	252.76	239.694	339.629	341.281	426.736	248.303	260.216	268.152	273.981	334.676	275.318	261.114	308.207	248.201	147.287	163.147	152.23	160.776	147.104	146.663	253.988	421.516	323.46	243.191	238.176	260.119	269.591	292.005	229.258	140.715	174.461	180.452	245.203	208.542	295.679	302.329	285.867	277.51	146.519	155.426	136.514	420.281	417.35	350.877	373.671
Potri.003G074200	478.118	461.273	552.495	522.543	490.385	492.415	519.84	554.323	510.228	477.954	455.852	455.858	481.884	543.205	552.125	488.752	386.898	448.748	326.47	290.606	334.421	433.839	470.481	394.077	403.823	487.55	375.746	532.704	537.142	549.26	246.798	289.858	292.594	624.298	510.46	499.568	341.109	331.846	386.388	701.313	795.067	585.111	408.805	462.51	356.507	392.444	415.153	342.319	400.705
Potri.001G193900	233.542	264.805	240.831	229.63	216.435	231.878	209.669	248.204	187.856	259.96	265.914	237.211	259.476	154.466	264.901	261.114	218.586	272.029	329.285	279.559	309.319	267.959	287.868	269.094	200.998	255.331	246.362	564.287	553.087	571.832	198.067	183.935	182.871	368.633	333.845	340.01	301.56	321.915	279.107	443.94	510.317	747.27	268.618	307.084	301.508	378.799	399.777	324.49	334.621
Potri.007G137400	211.475	234.908	237.683	260.368	286.058	263.143	308.439	299.914	273.667	247.137	235.524	251.65	246.583	278.038	272.342	187.466	253.56	276	245.791	264.264	227.536	302.411	322.108	360.918	280.484	347.779	280.923	197.922	161.442	167.68	279.809	292.005	298.839	299.267	226.153	260.231	286.729	254.884	264.279	129.248	129.533	123.709	257.765	265.637	286.777	247.256	263.59	257.453	296.173
Potri.002G148100	564.548	617.166	643.79	569.554	563.035	580.998	743.372	732.203	788.533	580.539	537.526	536.303	594.7	651.331	589.33	636.047	535.536	583.77	249.543	252.368	273.69	454.255	407.074	364.744	325.251	414.913	413.852	269.51	341.818	339.66	428.359	443.734	434.431	287.375	338.153	286.824	329.244	283.021	307.889	304.577	286.983	262.464	324.693	323.097	297.58	835.104	931.35	755.955	622.985
Potri.001G091800	362.267	363.039	365.182	358.005	322.383	330.882	660.197	649.468	637.784	396.352	472.947	381.6	415.806	399.037	392.887	415.104	413.128	387.194	189.503	193.737	193.527	301.135	309.427	289.5	302.411	517.266	407.649	266.352	357.763	359.007	396.92	382.899	451.38	350.796	333.845	326.714	286.729	271.435	326.206	271.984	236.733	210.64	235.154	227.016	184.637	438.293	432.726	393.667	385.686
Potri.018G050300	279.515	237.043	232.961	227.822	254.274	286.591	303.24	275.093	259.752	269.286	248.819	239.274	248.194	249.72	278.295	261.114	203.285	238.273	211.08	214.13	215.39	210.539	214.316	234.66	228.407	136.47	184.328	316.885	300.959	277.317	172.916	173.199	231.935	241.792	355.383	269.729	283.763	264.815	238.113	239.391	227.8	230.701	249.625	255.275	241.6	513.071	417.35	422.194	343.633
Potri.002G093800	191.247	202.875	182.591	231.438	187.678	211.035	201.005	231.657	248.156	215.662	159.548	218.647	183.728	198.231	174.12	200.857	185.798	154.878	138.844	127.459	124.699	139.084	131.887	117.33	182.725	238.823	195.849	80.0109	124.569	87.0646	102.177	99.4822	84.7453	116.932	159.384	115.869	123.59	143.165	144.787	107.894	170.85	128.724	123.908	117.747	163.031	135.909	142.778	111.254	107.535
Potri.016G119900	805.446	760.246	750.826	793.759	791.579	711.266	719.112	750.818	767.661	705.273	733.162	802.392	767.146	643.607	814.049	743.17	769.423	742.619	446.552	499.638	499.607	640.55	621.39	605.781	492.445	577.797	550.326	788.528	1006.52	1055.52	392.204	379.321	338.981	406.289	383.383	345.708	425.15	518.044	484.948	1328.45	1419.28	1608.22	425.085	427.657	437.04	677.362	762.213	668.236	867.492
Potri.008G216800	441.34	446.324	434.44	480.957	500.98	487.204	511.176	581.212	542.697	495.44	450.154	457.92	501.224	424.781	470.273	461.971	378.154	540.086	241.1	241.322	268.022	317.723	376.638	298.427	295.102	364.287	334.981	321.096	455.425	513.789	275.879	270.534	268.509	321.068	329.537	298.221	254.101	263.987	286.956	334.922	358.45	342.708	279.471	230.784	246.51	453.031	417.35	425.76	389.891
Potri.005G123000	527.769	553.101	536.754	607.524	638.712	609.657	542.367	467.452	554.293	589.865	585.01	604.372	562.467	458.249	645.882	723.085	520.235	605.612	555.375	535.326	544.142	518.055	565.591	522.885	641.366	452.332	580.456	413.74	514.221	546.035	462.156	473.793	497.767	321.068	338.153	349.507	452.834	588.385	546.875	402.356	404.233	337.693	487.491	528.448	486.145	438.839	439.316	489.944	488.415
Potri.006G085400	1759.84	1755.4	1603.97	1732.17	1778.4	1636.17	2183.33	1923.58	2219.49	1961.94	1829.11	1835.81	1610.04	1557.53	1757.57	1827.8	1895.14	1987.6	1622.97	1847.3	1618.66	1755.77	1649.85	1799.49	1584.23	2994.64	1861.01	881.172	1067.31	1056.6	2103.28	2074.1	1966.98	1377.42	1473.23	1496.8	1853.85	1655.92	1835.13	1581.33	1669.42	1760.35	1533.92	1458.18	1559.59	2263.52	2521.67	2360.58	2227.61
Potri.002G080800	159.986	136.674	136.943	151.881	180.111	132.874	145.555	165.47	157.707	153.878	163.347	132.013	133.767	190.508	156.262	133.905	166.125	214.446	147.287	156.349	152.23	252.647	268.846	249.964	149.835	149.677	132.043	241.085	300.959	331.061	157.982	180.356	161.462	216.027	195.999	207.045	144.353	162.199	166.592	304.577	289.217	315.96	199.881	204.409	210.172	301.293	322.897	325.916	292.568
Potri.004G229200	904.747	907.597	919.251	887.781	1014.07	893.642	793.623	864.579	936.963	783.378	814.836	917.904	900.914	1088.98	882.506	810.123	804.397	915.367	394.016	356.034	392.722	467.015	550.374	432.336	518.027	666.942	528.171	544.284	643.773	627.725	400.85	481.666	419.266	481.601	404.922	423.588	440.969	444.392	473.609	687.826	634.267	774.018	538.14	461.568	522.484	876.587	900.598	741.692	727.516
Potri.010G251300	187.57	226.365	181.017	296.53	272.436	221.457	237.394	248.204	317.733	276.281	277.31	309.406	193.398	239.422	208.349	187.466	238.259	240.259	237.348	233.674	231.584	289.651	276.455	246.138	158.057	159.582	184.328	266.352	270.066	259.044	218.502	213.278	198.928	535.113	519.075	379.899	181.925	206.059	223.285	202.302	214.4	143.77	247.816	211.002	232.761	291.468	360.239	306.661	350.842
Potri.019G080800	695.111	760.246	719.345	710.586	773.416	747.742	755.501	796.322	718.957	706.439	630.596	757.013	717.185	756.882	735.174	528.923	638.272	689.007	819.929	727.364	815.403	1111.39	1308.72	1090.41	542.694	729.675	638.059	906.439	833.118	826.577	461.37	430.851	475.466	893.836	844.305	818.683	612.018	539.56	608.801	967.677	1087.63	988.002	757.014	677.28	688.461	437.748	544.752	474.968	456.575
Potri.010G176300	314.455	331.006	302.219	280.257	275.463	351.725	313.637	283.367	220.326	284.441	281.109	305.28	299.767	257.443	352.705	341.457	349.738	341.525	288.945	292.305	279.359	237.335	276.455	224.458	315.201	261.935	302.192	326.36	453.432	499.816	285.311	261.946	296.163	295.303	234.768	273.528	312.436	331.846	300.912	617.021	638.733	660.339	312.935	368.312	278.92	418.098	390.991	367.28	298.576
Potri.005G179500	897.392	871.294	865.733	851.619	938.391	969.198	781.493	744.613	607.635	800.864	837.629	798.267	828.389	656.48	845.301	1057.85	834.999	770.417	534.736	504.736	563.576	630.342	625.194	599.405	613.044	504.059	542.35	741.153	848.067	868.497	436.219	478.087	423.727	554.932	555.69	480.573	555.661	650.451	596.59	501.259	540.467	441.341	525.478	584.966	526.412	647.888	652.384	605.477	610.969
Potri.001G394300	375.139	410.021	399.811	408.632	402.6	401.227	358.69	370.238	375.713	390.523	408.368	476.485	398.078	386.164	385.445	455.276	454.659	401.094	209.204	197.986	203.244	294.755	320.84	286.949	194.603	159.582	182.556	215.819	207.283	251.52	194.923	205.406	220.338	132.787	148.615	155.759	206.643	195.301	183.164	187.691	184.25	148.785	213.447	177.091	165.977	402.815	349.256	383.683	433.145
Potri.013G010300	264.804	262.669	270.738	213.357	246.706	218.851	324.034	318.529	315.413	276.281	258.316	245.462	290.097	329.527	266.389	307.981	227.33	244.23	180.122	124.909	154.659	202.883	223.193	195.125	179.985	208.007	203.824	332.677	252.128	290.215	206.713	231.171	211.417	134.769	180.922	163.357	200.71	182.06	201.48	224.78	192.067	165.503	197.167	182.743	218.029	372.795	369.025	344.459	356.249
Potri.003G044700	812.801	820.041	820.085	797.376	796.119	898.853	989.429	895.604	987.986	806.693	795.842	820.956	854.176	978.283	822.978	776.646	826.256	931.252	697.971	811.486	693.943	791.118	772.298	798.356	728.161	1018.02	898.6	528.493	474.359	458.97	936.888	891.046	821.584	986.985	911.074	877.568	788.01	722.447	780.626	591.171	476.817	486.478	830.273	813.866	776.851	1532.66	1436.56	1330.05	1294.03
Potri.007G071700	399.045	399.343	352.589	419.481	478.277	375.174	639.404	577.075	623.869	446.479	480.544	476.485	391.631	424.781	424.139	535.618	469.96	490.446	404.336	394.272	384.624	460.635	357.616	474.422	401.996	812.217	615.904	834.85	460.408	507.34	595.773	637.688	628.899	632.226	676.305	706.613	496.338	408.808	477.97	512.498	562.8	458.058	389.812	405.049	338.829	478.138	533.769	573.385	455.373
Potri.001G118900	798.09	828.583	791.752	882.357	849.093	901.459	1027.55	936.972	1071.48	1079.48	999.076	926.154	850.952	800.648	897.389	984.199	1047.03	893.525	1297.44	1411.39	1220.27	1524.82	1583.91	1369.7	1421.6	1238.14	1482.6	1293.86	942.739	1116.79	1759.81	1762.77	1569.13	1149.5	1436.61	1086.51	1059.91	1140.36	1113.81	531.604	508.083	421.28	1359.37	1430.86	1306.21	659.35	707.299	851.519	1014.08
Potri.008G047300	748.439	723.942	783.882	764.83	843.039	935.328	745.104	740.476	749.107	755.4	712.269	806.518	792.933	785.201	796.191	790.037	732.264	728.72	1121.07	1120.79	1092.33	935.305	973.933	909.309	1140.21	954.19	1245.1	1229.64	864.012	831.951	940.818	867.428	965.205	1008.79	1087.69	1177.69	1014.43	979.814	967.279	839.553	821.867	790.736	1119.69	1189.71	1017.47	723.211	751.23	728.855	648.216
Potri.009G163400	856.935	875.565	846.844	931.176	968.662	846.746	757.234	848.032	732.872	799.698	843.327	849.834	838.059	828.966	770.891	723.085	791.282	875.655	755.197	829.33	765.2	731.146	792.589	762.647	641.366	736.278	678.824	893.805	658.722	656.747	584.769	602.619	535.234	899.782	995.074	953.548	612.018	624.797	662.006	693.446	625.333	514.898	714.505	645.253	721.852	345.504	373.418	323.064	383.883
Potri.009G075800	970.948	1016.51	864.159	1019.77	1050.39	1185.44	1126.32	986.613	1020.46	1240.35	1179.52	979.785	957.321	846.987	1017.93	1010.98	1060.14	1008.69	1107	1112.29	1137.68	1403.6	1440.61	1540.6	1009.56	1173.2	1053.68	1247.54	1332.39	1474.72	1241.06	1116.49	1205.17	901.764	1003.69	816.784	1087.59	1100.64	1054.5	1316.09	1322.13	1417.64	941.519	1031.46	979.166	784.889	1067.54	958.494	871.698
Potri.015G099000	823.835	828.583	777.585	822.689	779.47	818.087	712.181	835.622	844.195	797.367	721.766	715.758	913.807	795.499	751.544	897.161	800.025	841.899	463.438	403.619	429.16	451.703	476.821	503.755	511.631	554.685	518.423	443.218	409.583	376.205	409.495	477.372	455.841	519.257	422.152	469.176	413.285	462.598	494.542	358.524	329.417	315.96	435.034	474.755	404.63	757.598	841.29	716.018	709.493
Potri.012G036700	421.112	405.749	388.793	473.724	413.195	403.833	485.184	469.52	493.993	432.49	476.745	402.227	402.913	417.058	430.092	267.809	415.314	407.05	818.052	789.393	709.328	401.939	400.733	397.903	537.213	799.01	733.768	408.476	396.628	360.082	634.286	727.866	621.763	743.212	732.305	661.025	592.244	620.659	587.868	501.259	470.117	509.882	677.423	712.133	630.516	371.703	382.205	348.025	350.241
Potri.011G112800	520.414	484.764	439.163	480.957	520.656	450.729	627.274	643.263	637.784	530.412	596.407	577.557	509.282	491.716	474.738	508.837	535.536	466.619	413.717	388.324	408.106	495.087	507.257	492.277	555.485	727.474	551.212	1007.51	939.75	895.368	496.739	505.999	525.421	529.167	581.536	575.548	558.627	513.906	546.002	746.269	694.567	623.561	514.625	522.796	512.663	400.632	360.239	346.598	432.545
Potri.012G062700	1268.85	1315.48	1319.06	1305.45	1336.45	1274.03	1031.02	1135.54	1134.1	1228.69	1225.1	1198.43	1344.12	1222.85	1195.03	1231.92	1224.08	1254.91	863.083	928.748	843.744	728.594	686.065	775.4	763.792	710.965	697.434	969.605	830.129	898.593	762.4	780.112	922.386	608.443	689.228	685.718	783.067	741.481	672.472	1037.36	965.917	911.101	894.488	957.988	847.563	796.351	907.187	877.906	1008.07
Potri.016G061900	336.522	375.852	299.071	354.389	287.572	406.438	393.346	388.854	375.713	383.529	396.971	342.409	325.554	254.869	364.611	287.895	397.827	371.309	430.603	458.851	455.071	385.351	342.398	372.396	401.082	511.763	474.113	527.44	468.38	419.2	396.134	398.645	398.749	477.638	484.614	442.583	397.466	374.051	374.177	475.409	508.083	524.928	416.945	427.657	411.505	154.467	177.923	194.694	228.287
Potri.008G174800	371.461	345.955	387.219	390.551	437.411	406.438	341.362	368.17	345.563	390.523	417.865	387.788	317.495	321.804	331.87	388.323	325.693	420.95	346.171	306.75	310.938	334.311	389.32	351.991	333.474	476.545	426.259	351.627	393.639	417.05	324.61	339.957	309.543	265.574	230.461	237.437	338.142	338.466	334.928	520.365	510.317	528.272	353.635	297.664	363.381	253.806	241.624	268.863	273.945
Potri.002G104000	1763.52	1885.67	1854.24	1912.98	2125	1982.69	1850.63	1857.4	1920.31	2107.66	2199.49	1969.88	1901.75	1861.31	1793.29	1908.14	2089.68	1880.37	2621.14	2323.99	2503.7	2134.74	2313.09	2137.45	1724.93	1995.32	1557.93	2755.11	2195.41	2123.95	2663.69	2767.61	2645.84	1952.17	2360.61	1929.89	2055.55	2154.93	2186.63	1673.49	1822.4	1631.62	2567.7	2797.67	2776.43	1704.05	1555.18	1484.1	1142.04
Potri.006G125500	2068.78	2118.44	2077.76	2157.07	2043.27	2355.26	2134.81	1873.94	1971.33	2375.78	2243.17	2229.78	2040.35	1979.74	2245.7	2062.13	2395.7	2172.26	2377.23	2510.08	2468.88	3945.38	4259.69	3695.9	2156.16	5081.31	3325	1990.8	1849.6	2127.17	2003.46	2031.87	2021.4	2445.66	2601.84	2566.22	2271.09	2146.65	2241.57	3411.03	3488.47	7302.18	2007.85	1829.32	2306.98	1240.1	2117.5	1905.58	1774.63
Potri.008G148300	606.843	602.218	681.568	538.816	588.765	614.868	712.181	570.87	647.061	698.279	698.973	649.752	535.068	525.184	541.707	830.208	721.334	643.338	832.124	852.273	812.974	888.093	817.952	914.411	658.725	740.68	755.923	774.842	724.494	735.213	671.227	641.267	576.268	899.782	915.381	826.281	701.992	834.994	726.549	753.013	718.017	633.592	653.003	652.789	757.208	433.927	524.982	571.245	535.875
Potri.005G188000	308.938	284.025	316.386	370.662	370.816	325.671	336.163	333.008	357.159	367.208	423.563	375.412	340.059	280.613	305.082	421.799	354.11	331.597	313.337	312.698	310.129	405.767	467.944	442.539	250.334	277.342	236.614	265.299	327.866	327.836	324.61	274.113	304.191	219.991	198.153	197.548	296.616	311.985	280.851	387.745	413.167	448.028	294.846	267.521	279.902	442.66	454.692	485.665	492.02
Potri.009G014400	689.594	706.858	716.197	716.011	847.579	737.32	668.861	672.22	547.335	693.616	754.056	734.323	767.146	695.096	669.693	702.999	662.316	677.094	778.651	749.456	753.054	976.137	1138.79	1038.12	698.011	876.05	786.053	984.344	822.156	870.646	659.437	619.796	661.906	1203.01	1348.3	1029.53	666.398	724.102	705.616	753.013	774.967	763.988	875.495	801.621	759.173	623.326	590.88	571.245	520.856
Potri.009G166000	1285.4	1358.19	1331.65	1274.72	1333.42	1274.03	1608.04	1441.65	1405.44	1351.09	1225.1	1336.63	1400.53	1369.6	1340.87	1385.91	1377.09	1352.2	1534.79	1578.79	1523.92	1500.57	1556.01	1453.87	1371.35	1728.99	1425.88	1213.85	1607.44	1721.95	1259.14	1256.77	1339.87	1397.24	1391.38	1384.73	1229.97	1316.63	1292.61	1863.43	1877.12	2230.11	1509.51	1533.54	1333.71	1688.77	1735.3	1460.56	1448.42
Potri.015G089300	3023.18	3395.48	3355.89	3261.83	3313.13	3509.44	2668.51	2492.39	2210.21	3062.4	2959.24	3073.43	3253.93	2427.69	3093.98	3260.58	3206.66	3256.4	2890.39	2789.64	2904.52	2657.9	3098.07	2620.8	3185.82	3307.2	3491.6	1779.19	2194.41	2375.47	2913.63	3134.76	3162.34	2330.71	2412.3	1996.37	2939.47	3284.53	3013.48	1733.05	1735.3	1900.77	3365.41	3108.52	3006.25	1638.01	1618.88	1648.12	1664.7
Potri.005G158300	877.163	952.443	867.307	920.327	886.931	956.171	849.072	854.237	809.406	871.974	917.403	903.465	862.234	831.541	912.271	790.037	751.936	949.122	871.526	843.776	823.501	909.785	980.274	835.34	768.36	730.775	769.216	1173.84	1392.18	1535.99	697.164	695.66	727.918	753.121	762.459	765.497	762.303	781.203	769.288	1067.7	1029.57	1058.21	800.427	816.692	760.155	784.889	795.162	733.134	663.235
Potri.001G118000	406.401	373.717	399.811	370.662	432.871	382.99	408.941	463.315	470.801	294.932	376.078	346.534	377.127	375.867	369.075	388.323	367.225	407.05	377.13	367.081	386.244	428.735	446.386	540.739	366.364	358.784	318.143	323.202	380.683	384.804	304.96	294.868	297.055	323.049	314.46	345.708	361.872	353.362	354.117	429.33	423.217	401.219	350.017	324.039	334.9	532.174	531.572	489.231	427.739
Potri.005G020800	437.662	380.123	360.46	403.208	352.654	377.779	330.965	374.375	333.967	343.893	338.09	389.851	388.408	422.207	392.887	328.066	323.508	387.194	238.286	222.628	239.682	179.915	176.272	164.517	233.889	258.633	272.061	423.215	356.766	335.36	222.432	223.298	223.906	283.411	305.845	275.427	211.586	225.92	205.841	258.497	234.5	222.342	277.662	248.681	268.117	194.312	182.316	172.586	201.854
Potri.015G049900	312.616	345.955	314.812	285.681	289.085	291.802	324.034	268.888	269.029	298.43	271.612	305.28	319.107	249.72	302.106	354.847	323.508	339.54	417.469	445.255	403.248	321.551	343.666	330.31	349.919	299.354	280.037	446.376	465.39	413.826	298.672	279.123	278.321	404.307	342.46	395.095	352.973	384.809	326.206	412.471	445.55	302.586	388.908	394.687	390.881	161.563	228.444	193.981	256.523
Potri.010G031900	582.937	503.984	587.124	556.897	531.251	518.469	627.274	572.939	591.4	517.589	558.419	569.306	562.467	563.8	583.377	515.533	544.28	496.403	640.745	591.408	557.098	861.298	781.175	854.47	476	598.707	436.893	629.559	1054.35	1116.79	550.972	588.305	552.183	416.199	316.614	389.397	585.323	561.076	536.408	1051.97	1048.55	1048.18	505.58	538.81	575.518	786.526	900.598	740.978	818.831
Potri.003G203000	296.066	213.552	284.905	263.984	237.625	263.143	221.799	206.837	259.752	219.159	265.914	187.706	251.418	244.571	263.413	187.466	196.728	202.532	318.965	293.155	312.558	264.131	265.042	281.848	398.341	308.158	410.307	425.321	331.852	317.087	286.097	237.612	292.594	293.321	314.46	296.322	341.109	302.054	320.1	382.126	367.383	499.852	366.297	347.589	344.721	517.983	454.692	452.86	364.058
Potri.013G087300	307.099	337.413	338.423	312.803	320.869	325.671	280.714	324.734	289.902	306.59	298.203	299.092	330.389	326.953	369.075	334.761	330.065	307.77	288.945	282.958	269.642	390.455	423.559	381.323	309.72	313.661	334.095	569.551	603.911	666.421	262.517	301.309	330.953	340.887	301.537	300.121	293.65	321.915	273.001	466.418	409.817	419.608	297.56	275.057	315.258	283.281	320.701	239.623	250.515
Potri.010G227400	194.925	192.197	251.849	169.962	161.948	184.981	131.693	132.376	122.918	148.049	148.152	160.891	182.117	218.827	186.026	194.162	159.568	144.95	180.122	158.049	178.142	170.984	185.149	169.619	218.357	222.314	224.207	126.333	193.331	166.605	207.499	222.583	237.287	178.371	140	182.352	188.846	200.266	201.48	127.001	140.7	160.488	186.314	189.337	184.637	245.073	217.461	233.918	215.071
Potri.019G133000	853.258	766.653	776.011	905.862	809.741	849.351	842.141	796.322	795.491	830.007	744.559	841.583	836.447	792.924	812.561	937.332	725.706	786.302	607.91	619.449	633.213	778.358	814.147	765.197	749.174	890.357	729.337	724.309	837.105	826.577	695.592	708.542	691.343	671.864	618.152	634.432	626.849	729.895	767.543	881.137	819.633	643.622	704.556	725.321	732.656	1095.46	966.495	927.828	926.967
Potri.003G114900	362.267	341.684	332.127	336.308	326.923	375.174	304.973	347.486	329.329	362.545	338.09	356.848	302.991	357.846	345.264	428.495	351.924	311.741	315.213	307.6	327.943	288.375	232.07	234.66	275.915	289.449	271.175	334.782	290.994	291.29	225.576	227.592	256.912	325.031	211.076	275.427	319.357	282.193	281.723	361.896	372.967	362.769	317.457	350.415	351.596	463.947	579.897	442.162	388.689
Potri.002G183500	281.354	335.277	332.127	307.378	325.41	375.174	317.103	254.41	282.944	308.921	302.002	276.402	348.117	316.655	287.224	321.371	273.233	293.871	345.233	297.403	281.788	399.387	366.493	427.235	286.879	238.823	297.761	320.043	299.963	307.413	234.222	229.024	259.588	426.108	495.383	480.573	268.932	293.779	253.813	271.984	303.733	307.601	274.044	274.115	279.902	202.499	195.496	174.725	171.816
Potri.001G107500	540.642	559.507	634.346	526.159	612.981	596.63	544.099	599.827	684.169	550.23	594.507	598.184	547.962	661.629	523.849	575.79	592.369	534.13	582.581	532.777	556.288	686.486	696.21	707.807	916.368	1219.43	1112.17	1323.34	937.757	984.583	899.947	912.517	942.011	858.162	936.92	898.462	687.161	585.902	593.974	867.65	797.3	889.369	724.454	715.901	750.334	1050.16	1111.47	1032.66	786.39
Potri.006G032200	275.838	245.585	284.905	229.63	231.571	252.721	259.92	252.341	211.049	273.949	271.612	257.838	319.107	319.229	255.972	220.943	273.233	268.058	132.277	134.256	144.133	214.367	223.193	192.575	147.094	147.476	149.767	364.26	380.683	408.451	168.2	169.621	162.354	154.588	178.769	150.06	141.387	163.854	170.081	238.267	197.65	147.114	131.143	155.426	112.943	252.715	254.803	251.034	244.508
Potri.002G153900	375.139	412.156	354.163	365.238	401.087	382.99	334.431	364.033	398.905	357.882	389.374	336.221	388.408	350.122	407.769	401.714	358.481	361.381	404.336	378.127	475.315	512.951	502.184	506.306	557.313	274.041	349.16	648.509	688.618	697.592	720.743	725.004	842.993	554.932	536.306	505.266	421.195	542.87	519.836	578.808	532.65	611.859	504.676	556.707	593.196	595.489	601.863	620.454	660.832
Potri.006G059100	779.701	834.99	812.215	882.357	899.039	896.248	956.506	999.023	918.41	952.41	974.384	942.656	828.389	751.734	863.16	863.684	955.222	955.079	1382.81	1340.86	1428.37	1127.98	1141.33	1155.45	1035.14	1379.01	1361.19	803.267	630.818	644.923	1384.11	1310.45	1359.49	1912.53	2013.84	1861.51	1289.29	1174.29	1222.84	791.225	788.367	844.231	1613.52	1441.22	1376.92	1196.98	1317.95	1290.12	1183.49
Potri.014G047300	251.932	213.552	264.442	242.286	255.787	239.694	348.293	324.734	354.84	283.275	284.908	261.963	235.301	278.038	293.177	247.723	240.445	277.986	190.441	197.136	210.531	413.423	455.263	460.394	220.184	374.192	241.045	251.613	238.176	293.44	221.646	221.867	187.332	289.357	277.845	264.03	233.338	217.645	255.557	518.118	635.383	687.087	171.843	192.163	150.263	196.495	213.068	184.71	221.679
Potri.013G154600	1237.59	1430.8	1386.75	1408.52	1374.29	1362.61	1426.1	1462.34	1356.74	1290.47	1228.9	1159.24	1386.02	1194.54	1260.51	1359.13	1353.05	1391.91	835.877	722.265	777.346	964.653	1076.65	1053.42	886.218	1200.72	840.997	1013.82	1215.79	1179.13	638.216	678.483	631.576	737.266	779.69	640.131	854.255	804.374	843.425	677.711	688.983	641.95	643.055	622.645	729.709	930.077	1085.11	1018.4	871.698
Potri.017G089600	1581.47	1702.01	1780.26	1786.41	1860.13	1956.63	1637.5	1607.12	1493.58	1654.19	1616.38	1648.1	1730.91	1521.49	1631.07	1867.97	1763.99	1791.02	1526.34	1463.22	1464	1577.13	1504.02	1568.65	1322.93	1848.95	1658.95	2325.58	2012.04	2057.31	1270.93	1274.66	1318.46	1876.86	1783.38	1686.75	1363.45	1363.8	1342.33	2080.34	2209.88	2139.83	1328.62	1372.46	1427.99	1077.45	1168.58	1138.92	1042.31
Potri.012G022000	910.264	899.055	905.084	869.7	930.824	943.145	845.607	872.852	906.813	882.466	873.717	872.524	865.457	849.562	879.53	917.246	795.654	837.928	811.485	864.169	895.567	677.554	738.059	776.675	1615.29	2362.91	2383.86	1000.14	1327.41	1358.64	1146.74	1163.01	1153.43	933.474	764.613	913.658	1064.85	1154.43	1521.13	1267.76	1077.58	860.949	784.147	811.982	850.509	746.136	933.546	831.55	725.714
Potri.015G083800	437.662	459.138	495.829	442.986	419.249	448.124	320.568	382.648	408.182	413.838	355.185	402.227	417.418	406.76	446.462	542.313	476.518	434.849	641.683	609.252	631.593	489.983	492.039	479.524	618.526	475.444	597.294	1845.51	1030.44	1065.2	527.392	517.451	601.246	836.361	1104.92	757.899	617.95	690.173	616.651	712.552	914.55	1053.2	704.556	691.41	686.496	539.27	463.478	598.345	563.51
Potri.007G042500	424.79	424.969	541.476	432.138	416.222	445.519	414.139	477.793	412.82	430.158	349.487	406.353	464.156	406.76	453.903	542.313	448.102	446.763	299.265	305.901	306.89	220.747	188.953	251.24	246.679	277.342	279.151	422.163	372.711	382.654	302.602	292.005	273.861	136.751	118.461	113.97	326.278	283.848	244.218	407.975	406.467	339.364	341.877	278.825	304.455	310.026	377.812	313.079	328.013
Potri.004G193500	549.836	570.185	602.865	587.635	631.144	635.711	679.258	694.972	681.85	671.467	571.715	631.188	572.136	530.333	613.141	662.828	566.138	599.655	416.531	403.619	440.496	431.287	426.096	385.149	578.326	790.206	898.6	352.679	251.131	314.938	365.481	391.488	347.902	727.357	803.382	761.698	477.552	470.873	475.353	329.302	379.667	354.41	407.901	457.8	368.292	407.727	489.837	339.467	362.857
Potri.002G199300	253.771	273.347	247.127	247.711	351.14	349.12	209.669	237.863	227.283	256.463	207.033	235.148	256.253	213.678	296.153	267.809	255.746	248.201	203.575	196.286	197.575	163.328	153.445	167.068	227.493	197.001	257.882	309.516	301.956	347.184	229.506	191.807	207.849	219.991	208.922	182.352	221.473	232.54	238.985	148.355	145.167	153.801	204.403	213.828	215.083	187.216	265.786	203.252	198.25
Potri.001G234800	305.26	309.651	292.775	332.692	308.761	283.985	365.621	370.238	419.778	324.076	349.487	303.218	270.758	306.357	288.712	435.19	323.508	262.101	215.771	206.483	197.575	288.375	299.281	248.689	424.837	618.518	498.041	314.78	434.497	408.451	362.337	391.488	388.936	328.995	219.692	292.523	343.086	280.538	382.899	467.542	450.017	434.654	302.986	274.115	235.707	683.912	678.743	554.129	555.099
Potri.003G189400	345.716	331.006	343.145	377.895	408.654	341.304	322.301	275.093	327.009	349.722	366.581	358.911	346.505	301.208	315.5	381.628	406.57	359.396	374.315	356.034	374.098	506.571	499.648	470.596	375.501	396.203	432.462	680.092	421.542	421.35	389.846	352.124	380.908	495.475	633.229	499.568	342.097	331.018	370.688	549.587	635.383	603.5	452.218	341.937	408.559	344.412	325.094	298.816	228.287
Potri.007G128000	902.908	903.326	1005.82	972.762	923.256	953.566	649.8	707.383	654.019	838.168	759.754	837.458	950.875	700.245	895.9	1051.15	896.203	901.468	1194.24	1176.02	1132.82	1037.38	1118.5	1150.35	1168.53	1507.77	1082.93	1355.97	1717.06	1960.57	824.493	820.907	789.47	985.004	624.613	782.593	1048.04	1128.77	1043.16	1135.14	1124.48	1013.08	984.932	1087.98	1080.32	680.092	808.341	872.914	1108.4
Potri.002G229100	559.031	570.185	555.643	531.584	540.332	476.783	604.748	525.366	540.377	468.628	533.727	480.61	494.777	525.184	526.825	555.704	572.696	468.604	361.181	391.723	407.297	541.022	492.039	512.682	576.499	463.338	470.569	464.274	736.453	663.196	558.046	500.274	546.83	319.086	325.23	324.814	456.789	452.667	464.015	438.321	317.133	364.441	398.857	374.906	489.092	989.571	970.888	892.169	825.439
Potri.014G014700	798.09	755.975	728.789	777.486	797.633	750.347	753.768	752.887	707.361	779.88	698.973	777.64	768.758	754.308	793.214	830.208	821.884	814.101	493.458	455.452	485.841	689.038	807.806	596.854	381.896	506.26	405.876	532.704	534.153	594.404	419.713	402.223	371.987	394.398	357.537	467.276	488.428	451.84	440.465	523.737	559.45	453.043	557.133	520.912	473.378	672.45	729.264	647.554	626.589
Potri.007G017600	1340.57	1347.52	1462.3	1341.62	1357.64	1550.2	1344.65	1327.89	1171.2	1335.94	1261.19	1330.44	1384.41	1269.19	1442.07	1392.61	1278.73	1385.96	1588.26	1726.64	1596.8	1176.47	1268.14	1260.02	2129.66	2157.11	1946.08	2807.75	2823.24	3087.03	1996.39	1940.98	2120.42	1880.82	1830.76	1920.39	1795.52	1706.4	1801.11	3222.22	3189.2	2500.93	1826.96	1678.6	1690.21	1085.64	1014.82	1050.49	1078.36
Potri.010G254500	623.393	621.437	580.828	631.03	643.252	604.446	596.084	674.289	783.895	637.66	632.495	707.508	634.991	661.629	596.771	595.875	616.413	583.77	1070.41	1057.91	1033.22	1083.32	1095.67	1122.29	900.836	1250.24	1027.1	693.778	729.477	781.432	1003.7	1062.81	984.83	1101.94	967.074	942.151	911.6	917.748	933.263	899.119	998.3	946.208	1096.18	1043.71	1154.96	742.315	889.615	698.902	815.227
Potri.010G167100	1347.93	1373.14	1278.14	1357.89	1324.34	1258.39	1407.03	1565.76	1407.76	1375.57	1428.34	1087.05	1513.34	1333.55	1373.61	1359.13	1296.22	1354.19	759.888	762.202	737.669	962.101	1014.51	984.554	712.629	814.418	665.531	1465.46	1574.55	1831.58	741.179	758.641	720.781	1056.35	1104.92	1075.12	749.45	733.205	829.47	872.146	943.583	753.957	891.775	848.719	832.831	820.913	764.41	758.094	866.291
Potri.001G132900	564.548	476.222	473.792	533.392	535.791	567.971	554.496	535.708	510.228	552.561	541.325	528.052	528.622	465.972	577.424	549.009	649.201	552	813.362	800.44	829.169	908.509	957.447	966.699	676.084	965.196	769.216	798.003	668.687	650.298	587.913	635.541	564.671	642.135	682.767	695.216	745.495	730.723	766.671	851.916	977.083	1018.09	760.631	771.477	845.599	769.06	869.845	868.635	800.808
Potri.003G215700	1388.38	1413.72	1446.56	1596.56	1577.1	1698.7	1457.29	1565.76	1430.96	1555.1	1375.15	1516.09	1540.74	1395.34	1483.74	1626.94	1527.92	1578.56	1096.68	932.997	934.434	1421.46	1448.22	1489.58	1026.92	1074.15	1049.25	584.29	484.325	485.842	1035.92	999.832	1037.46	1419.04	1656.3	1287.86	1061.89	1041.88	1004.78	563.074	590.717	670.37	988.549	992.842	976.219	1850.33	1922.01	1807.87	1710.35
Potri.008G189500	159.986	153.758	160.554	188.043	184.651	200.614	166.349	200.632	236.56	176.027	212.731	214.521	156.33	146.743	184.538	200.857	190.17	166.791	259.863	235.373	229.965	302.411	289.136	327.759	199.171	166.185	178.125	161.074	163.435	133.284	220.86	224.014	268.509	196.208	245.538	226.04	203.676	207.714	197.991	160.718	159.683	132.068	228.823	257.159	216.065	293.651	278.966	227.5	209.063
Potri.015G067300	318.133	309.651	283.331	294.722	307.247	315.25	330.965	351.623	333.967	313.584	339.99	307.343	312.661	262.592	267.877	448.58	336.623	331.597	300.203	241.322	270.452	234.783	240.947	211.705	309.72	490.852	415.625	659.037	516.215	550.335	362.337	360.713	306.867	453.855	512.614	452.08	343.086	335.156	395.11	515.87	496.917	565.05	328.311	303.316	328.025	312.755	325.094	289.545	324.409
Potri.006G095600	483.635	463.409	456.477	504.462	438.925	432.492	507.711	517.093	500.951	503.6	522.331	554.868	449.651	458.249	425.627	535.618	445.916	418.964	546.932	565.066	549.81	525.71	556.714	533.087	762.879	933.279	800.232	443.218	523.19	563.233	731.747	748.622	896.516	693.664	641.844	719.909	645.634	643.831	704.744	394.489	523.717	595.141	725.358	781.839	610.874	323.125	366.829	319.498	343.032
Potri.007G112300	264.804	316.057	299.071	301.954	272.436	250.116	317.103	279.23	394.267	264.623	245.021	274.34	327.165	288.336	316.988	334.761	306.021	299.827	233.595	264.264	230.775	162.052	130.619	154.315	275.002	214.61	254.337	282.144	288.004	290.215	411.067	380.752	370.203	261.611	301.537	298.221	287.718	299.572	277.362	222.532	241.2	300.914	221.587	250.565	235.707	232.519	243.82	251.034	242.706
Potri.006G075300	233.542	198.604	239.257	204.316	228.544	208.43	277.248	252.341	259.752	185.353	193.737	195.957	257.864	190.508	229.184	247.723	177.055	212.46	183.874	159.748	183.81	210.539	229.534	221.907	180.898	195.901	194.076	262.141	306.938	325.686	206.713	208.269	189.116	212.063	204.615	203.246	153.252	172.129	181.419	234.895	255.717	178.877	223.396	206.292	206.244	253.26	263.59	228.213	233.094
Potri.005G211700	235.381	207.146	217.22	206.124	190.705	187.587	204.471	194.427	248.156	210.999	207.033	204.208	215.961	211.103	235.137	194.162	225.144	208.489	184.812	219.229	172.474	191.399	225.729	188.749	259.47	338.974	304.85	243.191	253.125	218.199	205.927	226.877	200.713	245.755	245.538	279.226	202.688	216.817	256.429	152.85	138.467	150.457	152.85	243.03	251.421	376.07	467.871	330.909	243.907
Potri.019G087200	273.999	375.852	306.942	338.116	396.546	294.407	402.01	403.332	436.013	357.882	364.682	352.722	322.33	319.229	337.823	314.676	301.649	311.741	298.326	296.554	315.797	539.746	505.989	542.015	478.741	651.535	549.44	392.685	360.752	335.36	477.09	437.292	428.187	432.054	329.537	391.296	373.736	391.429	402.96	331.55	308.2	265.808	295.751	269.405	268.117	401.178	408.564	298.103	303.983
Potri.007G044400	937.848	1057.08	982.213	913.094	986.824	1065.6	989.429	1048.66	895.217	932.593	930.698	932.342	1037.9	1009.18	1003.05	1191.75	961.779	1014.65	790.847	769.85	817.023	1330.86	1268.14	1219.21	897.182	1099.46	938.478	940.128	1011.5	1013.6	768.688	757.926	761.816	808.615	693.536	778.794	681.228	762.997	727.422	1243.03	1219.4	1158.52	733.498	711.191	766.047	939.902	850.076	818	729.318
Potri.008G021100	297.905	305.38	280.183	327.268	242.166	325.671	277.248	306.119	324.69	304.258	311.499	321.782	356.175	314.08	312.523	321.371	316.95	325.64	338.666	337.34	334.421	556.334	434.973	502.48	181.812	228.918	193.19	173.708	244.156	237.547	254.657	256.22	254.236	370.615	284.307	357.105	316.391	298.744	251.196	295.586	281.4	182.22	330.119	320.271	293.652	427.923	390.991	401.512	480.605
Potri.005G197000	205.959	247.721	256.572	253.135	266.382	237.089	233.928	270.956	352.521	240.143	248.819	253.713	246.583	301.208	239.601	180.771	279.79	220.403	173.555	163.147	187.859	266.683	258.701	206.603	211.048	496.355	281.809	201.08	173.4	204.226	189.421	172.484	140.945	289.357	269.23	226.04	204.665	182.888	205.841	214.665	231.15	249.09	184.505	169.555	181.691	179.575	177.923	191.841	186.835
Potri.004G052700	365.945	412.156	382.496	417.673	402.6	359.541	379.483	426.084	275.987	405.678	364.682	377.475	390.02	388.739	342.288	354.847	334.437	422.935	166.988	173.344	154.659	182.467	213.048	200.227	190.034	180.493	171.035	223.188	220.238	262.269	177.631	168.905	164.138	178.371	129.23	119.668	180.936	177.922	171.825	314.692	282.517	262.464	170.939	161.078	168.923	230.336	316.307	290.258	255.922
Potri.014G193900	628.91	589.404	653.235	661.767	622.063	664.37	608.213	713.588	561.25	600.356	590.709	624.999	618.874	548.354	590.818	709.694	609.855	704.892	557.251	596.506	541.713	604.822	588.418	561.145	461.382	516.165	467.91	479.012	640.784	753.485	436.219	423.694	452.272	515.294	493.229	571.749	451.845	501.493	499.775	485.524	506.967	371.128	507.389	603.806	500.877	473.226	492.034	410.07	467.389
Potri.001G337700	354.911	350.226	344.719	385.127	372.329	377.779	270.317	279.23	236.56	308.921	326.694	354.785	359.398	303.783	340.799	334.761	308.207	353.439	568.509	596.506	551.43	403.215	352.543	391.526	404.737	248.728	346.501	644.298	629.822	581.506	483.378	478.803	462.977	475.656	452.306	366.603	502.27	501.493	432.615	534.976	476.817	381.158	500.154	540.694	513.645	326.4	358.042	338.04	374.872
Potri.003G097700	1338.73	1426.53	1350.54	1383.2	1415.15	1354.79	1597.64	1507.84	1607.22	1525.95	1447.33	1534.65	1332.84	1294.94	1400.4	1305.57	1353.05	1423.68	1478.5	1404.59	1494.77	2013.52	2097.51	2080.06	1086.3	1727.89	1361.19	1388.61	959.681	1016.83	1259.93	1289.69	1271.18	1603.36	1779.07	1546.19	1205.25	1193.32	1209.75	1144.13	1076.47	1031.47	1364.8	1522.23	1464.33	1962.22	1884.67	1596.06	1706.75
Potri.013G087200	606.843	653.47	615.457	471.916	553.954	607.052	471.322	446.768	477.758	559.556	472.947	490.924	554.408	483.993	611.653	555.704	629.528	510.302	478.448	499.638	493.938	423.631	459.067	433.612	439.455	333.471	389.039	710.623	1119.13	1160.86	407.137	373.595	442.46	346.832	288.614	290.623	469.642	460.115	393.366	632.755	601.883	496.508	313.84	392.804	401.684	382.62	524.982	509.913	438.552
Potri.017G149800	2456.79	2398.19	2446.09	2388.51	2408.03	2386.52	2533.35	2366.22	2674.06	2323.32	2144.4	2475.25	2452.93	2870.49	2564.18	2430.37	2325.76	2462.16	3253.45	3578.19	3298.05	2601.76	2264.9	2642.48	3543.05	3581.24	3579.33	5783.94	4208.44	3738.41	2778.44	2718.23	2782.32	2645.83	2806.45	2606.11	3269.7	3242.32	3062.32	3250.32	3429.28	3353.52	3197.18	2905.99	2811.79	4197.9	3538.69	3597.92	3343.21
Potri.014G049300	4639.59	4604.19	4251.53	4464.22	4414.98	4520.32	6494.54	6314.73	6507.72	5632.86	5455.03	5111.38	4747.93	4788.44	4833.69	4639.79	4721.46	4952.12	2386.61	2500.74	2429.21	4912.59	4774.55	4665.15	3152.93	3548.22	3216.88	1468.62	1182.91	1121.09	3244.52	3298.66	3479.91	3482.2	3394.45	3780	3166.87	2814.48	2888.75	2386.04	2350.58	2694.85	2394.04	2264.51	2423.85	3804.91	3951.65	4061.47	3763.74
Potri.008G193300	465.246	482.628	436.014	470.108	493.412	471.572	479.986	488.135	563.569	486.114	434.959	525.99	417.418	437.653	473.25	441.885	478.704	434.849	256.11	263.414	276.12	396.835	405.805	387.7	370.019	588.802	464.365	294.777	375.701	353.633	376.484	398.645	347.902	340.887	351.076	357.105	286.729	310.33	351.5	387.745	366.267	401.219	314.744	304.258	300.526	573.111	586.487	447.868	379.077
Potri.006G231000	1333.21	1445.75	1328.51	1426.6	1456.02	1287.05	1226.82	1226.54	1110.9	1284.65	1247.9	1361.39	1384.41	1330.98	1330.46	1452.86	1294.03	1455.45	1567.62	1416.49	1516.63	1338.52	1538.26	1425.82	1140.21	1119.27	1083.81	735.889	898.891	880.32	1057.14	1122.93	947.363	1450.75	1279.38	1306.85	1320.93	1397.72	1220.22	1108.16	1083.17	1026.45	1447.1	1432.74	1522.27	1080.18	1151.01	1059.05	1009.87
Potri.001G104700	895.553	817.905	895.64	940.216	1060.99	914.485	715.647	876.989	751.426	788.041	860.421	802.392	931.535	846.987	799.167	1098.02	802.211	891.54	678.27	667.033	623.496	903.405	1065.24	867.224	644.107	775.898	698.32	846.431	937.757	992.107	550.186	596.178	495.983	1084.1	1003.69	940.251	590.266	647.141	605.312	901.367	981.55	1011.41	723.549	743.218	728.727	587.848	562.324	435.744	499.229
Potri.008G060800	685.916	734.62	676.846	649.111	581.197	677.397	790.157	866.647	763.022	621.34	598.306	602.31	699.457	684.798	702.433	569.094	686.361	734.676	414.655	410.417	422.682	492.535	483.162	512.682	551.831	743.982	576.026	271.616	453.432	377.28	589.485	606.197	630.684	499.438	385.537	490.07	586.311	489.907	581.763	411.347	447.783	576.752	435.939	438.018	427.219	685.004	742.444	701.754	767.767
Potri.017G148800	1000.37	1125.42	1079.8	1003.5	1053.42	1042.15	1223.36	1185.18	1280.21	1144.76	1075.05	1105.61	1010.51	1104.43	1111.69	1118.1	1103.86	1000.75	1387.5	1357.01	1429.99	1352.56	1600.4	1289.36	1649.1	2149.4	1993.93	2210.83	1225.76	1337.14	1490.22	1592.43	1355.03	1492.37	1598.15	1257.47	1473.19	1410.97	1584.8	1501.53	1430.45	1200.31	1254.45	1250.94	1307.19	549.095	577.7	551.99	558.704
Potri.003G143500	233.542	249.856	206.202	216.973	234.598	268.353	206.203	192.358	199.453	285.606	264.014	294.967	220.796	200.806	232.16	341.457	233.887	248.201	245.791	294.854	260.735	278.167	252.36	284.398	192.775	165.085	189.645	276.88	311.921	333.21	241.296	231.171	261.372	275.484	267.076	302.02	255.09	290.469	212.819	363.019	364.033	551.676	256.86	256.217	264.188	183.395	239.427	210.384	201.253
Potri.015G068600	461.568	395.072	429.718	437.562	399.573	471.572	386.415	424.016	436.013	369.54	429.261	350.66	475.437	396.462	375.028	395.018	356.295	418.964	263.616	260.015	280.168	356.003	421.023	405.555	394.687	421.516	403.218	301.093	364.738	407.377	337.971	318.486	308.651	439.981	385.537	537.558	312.436	317.778	341.906	237.143	226.683	183.892	293.942	274.115	319.186	367.883	410.76	405.791	347.838
Potri.008G145600	1355.28	1488.46	1441.84	1361.51	1371.26	1391.27	1824.64	1873.94	1876.25	1528.29	1477.72	1361.39	1411.81	1397.92	1501.6	1553.29	1466.71	1465.38	738.311	825.931	748.195	987.621	999.296	1017.71	793.942	1831.34	980.13	853.8	825.146	893.219	850.43	825.917	816.231	590.606	659.075	626.834	1010.47	891.267	969.023	913.73	898.917	902.743	652.099	551.055	597.124	837.834	1006.03	917.843	973.826
Potri.006G133900	248.254	207.146	237.683	278.449	260.328	231.878	213.135	264.751	183.218	278.612	264.014	218.647	232.078	272.89	220.255	294.59	275.419	301.813	258.925	208.182	246.969	298.583	323.376	300.978	189.121	169.487	183.442	214.766	234.19	241.846	208.285	238.328	189.116	259.629	271.384	258.332	208.62	223.437	200.608	168.585	173.083	150.457	277.662	317.446	348.65	325.854	292.145	280.987	299.778
Potri.011G169000	402.723	395.072	420.274	390.551	355.681	422.07	429.735	407.469	364.117	402.181	446.355	379.538	431.923	393.888	437.533	475.361	465.589	363.367	574.138	588.009	599.204	432.563	405.805	403.004	769.274	796.809	841.883	1106.47	739.442	662.121	734.891	722.141	762.708	679.791	975.689	756	664.42	755.549	742.249	684.455	682.283	745.599	681.945	605.69	707.121	386.986	410.76	400.086	356.849
Potri.016G088800	529.608	604.353	525.736	540.624	575.143	466.362	486.917	535.708	517.185	487.28	476.745	509.488	546.35	540.63	574.448	522.228	533.35	456.691	436.232	420.613	429.969	445.323	577.005	478.248	528.076	444.628	586.66	525.334	481.335	542.81	470.802	483.813	469.221	445.927	480.306	368.502	441.958	451.84	454.42	406.852	403.117	295.899	435.939	431.424	454.718	447.026	463.478	377.977	362.857
Potri.005G100200	1586.99	1623	1764.52	1517	1516.56	1469.43	1405.3	1528.53	1370.66	1370.91	1413.14	1462.46	1593.92	1562.68	1516.48	1432.78	1455.78	1568.63	3132.43	2960.44	3058.37	2078.6	2261.1	2134.9	2784.74	2465.27	2744.54	2195.03	3097.29	3216.02	2343.01	2331.03	2477.24	2057.21	1567.99	1850.11	2839.61	2830.21	2775.37	2375.92	2518.08	2509.29	2841.74	3098.16	2677.24	1261.39	1337.72	1242.33	1352.3
Potri.010G159200	90.1069	59.7947	59.8143	84.9811	57.5143	54.7128	77.976	49.6409	76.5341	71.1102	75.9754	47.4422	74.136	82.3818	77.3867	80.3427	78.691	71.482	71.2981	52.6829	82.593	71.4558	73.5522	65.0418	92.2763	70.4362	79.7574	71.5887	118.59	131.134	107.679	110.218	115.075	105.041	92.6151	102.573	71.1879	63.721	81.9876	42.7082	59.1833	60.1828	126.621	118.689	88.3901	149.009	169.137	162.602	131.566
Potri.013G044600	297.905	254.127	322.682	249.519	275.463	276.169	301.507	281.298	352.521	282.109	267.813	266.089	275.593	314.08	278.295	307.981	266.675	228.345	254.234	288.906	246.159	325.379	282.796	289.5	232.975	303.756	288.899	394.79	333.845	327.836	263.303	259.799	226.582	307.194	368.306	302.02	269.921	255.712	243.346	291.09	305.967	242.403	246.911	226.074	221.957	321.488	406.367	377.264	320.804
Potri.009G144300	2100.04	2133.39	2121.83	1918.4	2059.92	2193.72	1918.21	1842.92	1927.27	1949.12	1884.19	1959.57	2109.65	1905.08	2020.98	2256.29	1860.17	1949.87	2403.5	2478.64	2430.02	1846.37	1836.27	1949.98	3127.35	3089.29	2825.18	4722.75	5426.23	5565.69	2092.28	2131.35	2134.69	1991.81	1875.99	1871	2643.84	2542.22	2595.69	1840.95	1938.53	1900.77	2020.51	2108.14	2286.36	2012.98	2073.57	1867.78	1742.19
Potri.010G254400	869.808	967.392	928.695	802.8	771.903	732.109	1063.94	951.45	962.475	911.609	904.107	798.267	897.69	805.797	1006.03	964.113	924.62	893.525	1053.52	1136.08	1138.49	615.03	563.055	572.623	1049.76	1639.84	1366.51	1337.02	1095.21	1169.46	1105.09	1185.91	1084.74	1088.06	956.304	1023.83	1086.6	1150.29	1176.61	1602.68	1695.1	1828.89	895.392	910.89	985.058	481.413	586.487	629.012	668.041
Potri.005G046500	538.803	572.32	497.403	603.908	587.251	531.496	509.443	529.503	433.693	510.594	507.136	563.118	605.981	530.333	501.526	562.399	537.722	553.986	276.749	288.056	296.363	460.635	445.118	424.684	356.315	349.98	325.233	305.305	470.373	493.366	246.798	246.916	244.423	265.574	260.614	288.724	344.075	336.811	355.861	457.427	492.45	399.547	299.369	296.722	309.365	355.875	257	318.072	334.021
Potri.008G213300	294.227	258.398	299.071	296.53	261.841	286.591	252.989	250.273	218.006	303.093	258.316	266.089	224.02	234.273	273.83	328.066	288.534	281.957	263.616	275.31	280.978	179.915	219.389	263.993	367.278	322.466	292.444	453.746	519.204	560.008	287.669	279.838	336.305	301.249	271.384	241.236	293.65	314.467	280.851	563.074	686.75	962.925	367.201	366.428	334.9	361.333	377.812	435.744	444.56
Potri.011G166800	399.045	448.46	357.311	424.905	366.275	406.438	460.925	488.135	482.397	437.153	395.072	375.412	456.098	401.611	421.162	441.885	410.942	426.907	503.778	493.689	473.695	405.767	394.392	431.061	396.514	568.992	498.041	411.635	511.232	586.88	565.119	573.275	483.494	265.574	256.307	254.533	476.563	441.909	438.721	534.976	575.083	456.387	461.263	457.8	440.968	283.281	267.983	275.995	252.318
Potri.002G038000	268.482	292.567	302.219	294.722	348.113	297.012	275.515	285.435	271.348	284.441	303.902	251.65	343.282	360.42	339.311	381.628	277.604	260.115	498.149	421.463	457.5	477.223	523.743	423.409	478.741	302.655	353.591	155.811	144.5	137.584	447.222	448.744	476.358	285.393	305.845	284.925	398.454	441.082	434.36	128.125	129.533	118.694	426.894	437.076	478.289	499.971	432.726	457.139	437.351
Potri.014G161800	426.629	405.749	451.755	486.381	432.871	422.07	398.544	403.332	431.374	383.529	396.971	455.858	472.214	483.993	439.021	455.276	406.57	436.835	320.842	294.004	292.314	438.943	504.72	387.7	259.47	123.263	218.89	463.221	450.442	564.308	220.074	256.936	243.531	378.543	335.999	322.915	272.887	294.606	272.129	398.984	394.183	416.265	361.775	384.326	351.596	564.924	546.948	479.247	377.876
Potri.012G108100	273.999	290.431	264.442	236.862	254.274	336.093	337.896	390.922	331.648	292.601	338.09	375.412	290.097	205.954	328.894	321.371	314.764	248.201	167.926	205.633	193.527	241.163	251.092	218.081	243.938	398.405	331.436	155.811	161.442	206.375	209.071	202.543	191.792	273.502	286.461	307.719	204.665	214.334	219.796	234.895	223.333	315.96	156.468	138.47	145.353	284.372	316.307	250.321	254.721
Potri.009G167000	1518.95	1661.44	1629.15	1685.16	1869.22	1842	1491.94	1474.75	1284.85	1558.6	1566.99	1608.91	1577.81	1253.75	1456.95	1533.21	1735.57	1604.37	873.402	870.117	923.098	1050.14	1084.26	1096.78	1024.18	1143.49	1251.3	981.186	1199.85	1243.63	1016.27	1014.15	1014.27	747.176	760.305	757.899	953.127	1002.16	1002.17	1309.34	1302.03	1467.79	899.01	847.777	821.046	683.366	863.256	691.057	681.258
Potri.001G011900	2002.58	2263.65	2137.57	2120.91	2306.63	2178.09	2100.15	2175.93	1915.67	2178.77	2051.34	2073.02	2249.87	1663.08	2151.95	2189.34	2131.22	2136.52	2301.24	2212.68	2258.35	2955.21	3257.86	2929.43	2210.06	2899.99	2291.7	1691.81	2249.22	2476.51	1827.4	1864.4	1964.31	2293.06	2069.84	2022.96	2271.09	2273.27	2211.05	1311.59	1390.25	1300.62	2148.04	2107.2	2012.35	1706.23	1476.1	1486.24	1567.37
Potri.016G004900	1134.61	1166	1171.1	1115.6	1120.02	1344.37	1136.72	1061.07	934.644	1269.49	1179.52	1130.36	1221.63	1014.33	1037.28	1238.62	1184.74	1217.18	2101.42	2033.39	1880.2	1589.89	1640.98	1603.09	1681.07	1841.25	1679.34	688.514	1071.29	999.631	1720.51	1850.8	1741.29	2049.28	1768.3	1918.49	1821.22	1895.91	1960.72	847.42	835.267	907.758	1529.4	1682.37	1637.18	1121.11	1012.62	1189.56	1205.12
Potri.002G184300	2328.07	2323.45	2301.27	2515.08	2380.79	2472.5	2261.31	2194.54	2191.66	2352.46	2245.07	2417.49	2241.81	2180.54	2287.37	2637.92	2264.55	2227.86	2048.88	2080.12	2163.61	2862.06	3125.97	3099.05	2135.15	2148.3	2089.64	1478.1	1529.71	1477.95	2108	2172.15	2274.74	2067.12	1931.99	1927.99	1663.03	1810.67	1839.49	1774.64	1772.15	2084.67	2075.68	1915.98	2227.43	1952.94	1836.34	1888.46	1623.24
Potri.007G137600	336.522	369.446	264.442	341.732	258.814	247.51	400.277	390.922	484.716	348.556	269.713	280.528	322.33	352.697	346.752	321.371	316.95	319.684	460.624	529.378	464.788	367.487	363.957	380.048	491.531	699.959	597.294	313.727	424.532	389.104	701.88	641.267	737.73	537.094	383.383	588.844	556.65	517.216	518.092	524.861	455.6	362.769	613.208	523.738	523.466	457.943	500.82	473.542	618.779
Potri.003G098400	928.653	986.612	1026.29	1064.98	911.148	990.041	1089.93	1125.19	1270.93	1068.98	1080.75	1091.17	1018.56	1047.79	1025.37	917.246	1132.28	949.122	716.734	721.415	719.855	1027.18	930.816	1099.33	592.944	1070.85	757.695	468.485	598.928	610.527	726.245	704.248	692.235	959.239	1117.84	1232.77	723.743	687.69	693.405	865.402	913.433	891.04	737.116	693.293	685.514	1103.1	1370.67	1317.93	1357.11
Potri.009G169700	606.843	668.419	561.939	625.605	670.496	534.101	654.999	728.066	756.064	691.284	670.483	585.808	670.447	625.586	642.905	636.047	686.361	728.72	376.192	356.884	361.142	523.158	486.966	480.799	440.368	443.528	446.641	243.191	265.083	280.542	506.957	542.5	553.075	428.09	342.46	349.507	349.018	409.635	356.733	274.231	283.633	280.853	390.717	389.978	385.97	666.446	764.41	902.867	856.078
Potri.017G028500	244.576	234.908	286.479	307.378	275.463	221.457	263.386	266.82	301.498	262.292	275.411	255.775	262.699	288.336	209.837	227.638	271.047	258.13	251.42	273.611	264.783	202.883	261.237	252.515	255.816	341.175	334.981	122.122	158.452	149.407	241.296	261.23	261.372	219.991	256.307	260.231	248.169	250.746	252.94	261.869	262.417	336.021	251.433	234.552	251.421	441.568	461.282	451.433	433.145
Potri.016G001200	590.292	572.32	640.642	580.403	591.792	599.235	568.359	688.767	589.081	614.345	685.678	637.376	638.214	744.01	620.582	669.523	671.06	619.511	530.045	566.766	510.133	715.834	702.551	665.722	450.418	391.801	417.397	409.529	455.425	481.543	437.005	444.449	512.932	485.565	516.921	550.854	430.093	470.873	407.321	483.277	569.5	618.546	601.451	603.806	530.341	938.81	902.794	943.517	847.667
Potri.002G105100	799.929	839.261	837.4	913.094	815.795	898.853	835.21	837.69	934.644	850.991	803.44	932.342	852.564	834.115	793.214	870.38	867.787	867.712	984.102	942.344	968.443	1093.53	1152.74	1103.16	707.147	999.313	848.087	413.74	527.177	391.253	755.326	728.582	824.26	866.09	846.459	790.191	846.345	864.785	839.936	555.206	591.833	494.837	1012.97	931.613	970.327	972.105	843.486	934.246	902.937
Potri.011G044400	588.453	529.61	582.402	549.665	623.576	557.55	519.84	512.956	480.078	510.594	541.325	558.993	578.583	599.842	581.889	535.618	546.465	492.432	518.788	441.856	465.598	438.943	462.872	496.103	435.8	516.165	506.902	422.163	428.518	447.147	475.518	515.304	561.995	491.511	439.383	569.849	452.834	429.496	443.082	386.621	379.667	245.747	453.123	518.086	488.11	343.321	452.495	449.294	428.94
Potri.009G076000	844.063	843.532	870.455	873.316	995.906	883.221	779.76	728.066	709.68	920.935	907.906	860.148	870.292	798.073	855.719	830.208	902.761	913.381	784.28	663.634	746.576	727.318	773.567	732.039	721.765	434.723	581.343	1130.68	1026.45	1049.08	690.876	599.04	685.099	677.809	581.536	685.718	599.165	645.486	691.661	820.446	857.6	583.439	1048.24	1012.62	1014.52	483.596	535.965	614.748	663.235
Potri.019G058700	652.816	589.404	552.495	540.624	588.765	526.285	705.25	705.314	721.276	601.522	554.62	556.93	604.37	635.884	601.235	522.228	607.67	613.554	415.593	425.712	411.345	701.798	698.746	707.807	363.624	476.545	442.21	304.252	286.011	285.916	510.101	459.479	547.722	430.072	465.229	472.975	464.699	418.738	411.682	333.798	302.617	315.96	430.512	395.629	422.308	978.655	1080.72	963.486	961.811
Potri.015G036600	86.4291	81.1499	121.203	128.376	84.7579	80.7665	105.701	119.965	136.834	101.419	106.366	107.261	91.8642	136.445	87.8042	140.6	102.736	131.05	73.1744	77.3249	72.0664	71.4558	55.7982	71.4184	66.6948	83.643	73.554	141.072	154.466	180.579	67.5943	59.4031	82.9612	41.6199	21.5384	49.3869	74.154	62.8935	76.7543	196.682	225.567	239.06	61.5017	68.7642	72.6763	74.2315	105.436	94.1378	109.938
Potri.007G123800	538.803	442.053	434.44	462.876	435.898	476.783	403.743	417.811	426.736	392.855	419.764	492.986	459.321	499.439	444.974	468.666	478.704	418.964	333.976	307.6	346.567	415.975	479.358	465.495	383.723	416.014	459.934	201.08	296.973	361.157	282.167	320.633	322.924	531.149	437.229	503.367	334.188	315.295	339.289	245.01	219.983	188.907	321.98	329.691	358.471	340.592	347.06	318.785	273.945
Potri.007G121600	744.761	638.522	654.809	696.121	684.118	653.948	802.287	854.237	872.025	646.986	645.791	662.128	809.049	787.776	714.339	682.913	754.122	681.065	631.364	585.46	641.31	890.645	801.466	879.977	786.633	1179.81	879.99	485.329	524.187	548.185	518.747	550.373	566.456	907.71	794.767	1168.19	750.439	647.968	699.511	588.923	495.8	563.378	636.724	627.355	591.231	902.786	970.888	808.016	715.501
Potri.010G085900	270.321	266.94	317.96	330.884	326.923	317.855	246.058	268.888	227.283	301.927	326.694	323.845	285.262	319.229	294.665	354.847	323.508	277.986	156.668	159.748	170.044	273.063	291.673	247.414	211.048	132.068	181.67	113.7	198.314	225.723	198.853	231.887	244.423	152.606	142.153	191.849	189.834	224.265	228.519	207.921	168.617	150.457	189.932	165.788	188.566	344.412	320.701	289.545	382.081
Potri.005G114800	726.372	811.499	901.936	734.092	844.552	805.06	706.983	603.964	612.273	761.229	812.937	798.267	778.428	635.884	750.056	723.085	771.609	833.957	788.97	733.312	706.089	662.242	635.339	638.94	754.656	762.692	739.085	1409.66	1403.15	1237.18	789.124	777.25	811.771	739.248	891.689	649.628	732.642	777.893	763.182	1071.08	1053.02	1088.31	692.799	659.382	706.139	910.428	924.76	820.853	863.287
Potri.007G030900	2195.67	2169.69	2283.96	2184.19	2150.73	2162.46	1802.11	1840.85	1855.37	2022.56	1977.26	2122.52	2080.64	2378.77	2342.44	2129.08	2129.03	1989.58	1605.15	1956.91	1761.98	1513.33	1193.32	1575.03	2048.35	1721.28	1915.95	859.064	782.294	753.485	1781.03	1713.38	1946.47	1740.11	1479.69	2283.2	1767.83	1673.3	1367.62	1099.17	960.333	1196.97	1570.1	1586.29	1420.13	3098.62	3094.98	2655.11	1908.6
Potri.010G103400	290.549	286.16	302.219	289.297	329.951	302.223	263.386	312.324	333.967	305.424	324.795	350.66	351.34	321.804	351.217	241.028	284.162	325.64	288.945	289.756	295.553	298.583	303.086	257.616	335.301	370.89	349.16	467.432	366.732	406.302	348.975	327.79	263.157	408.271	456.614	364.703	312.436	306.192	313.123	552.958	598.533	648.637	316.553	306.142	243.564	359.695	388.795	295.963	314.196
Potri.001G204200	658.332	694.045	750.826	696.121	711.361	773.795	797.088	883.194	865.068	720.428	666.684	748.762	699.457	574.098	724.757	642.742	616.413	631.425	525.355	446.955	504.465	686.486	679.724	600.68	423.923	624.02	387.266	375.84	423.535	429.949	341.901	350.693	337.197	378.543	344.614	490.07	588.289	459.288	405.577	522.613	614.167	434.654	360.87	417.295	421.326	1026.14	966.495	875.767	895.728
Potri.014G178300	500.185	585.133	533.606	520.735	485.845	539.312	440.131	430.221	412.82	519.92	499.538	431.105	518.952	514.886	513.431	622.656	511.492	450.734	435.294	438.457	458.31	626.514	604.904	718.01	331.647	330.17	257.882	381.104	487.315	519.163	306.532	319.202	336.305	507.366	402.768	431.186	443.936	450.185	448.315	588.923	662.183	651.981	368.106	452.148	407.577	594.398	551.341	569.819	561.107
Potri.006G267600	571.903	518.932	536.754	533.392	523.683	518.469	478.253	407.469	484.716	494.274	516.633	561.056	515.729	486.567	514.919	528.923	528.979	516.259	309.584	313.548	306.89	313.895	304.354	270.37	343.524	499.657	346.501	500.068	464.394	414.901	303.388	306.319	350.578	212.063	195.999	229.839	283.763	304.537	305.273	267.488	280.283	315.96	315.648	216.654	303.473	689.916	647.991	678.22	631.996
Potri.019G077700	695.111	653.47	659.531	797.376	731.037	716.477	512.909	483.999	436.013	608.517	575.513	705.445	660.777	751.734	654.811	689.609	651.387	673.122	442.799	445.255	471.266	495.087	518.67	478.248	378.242	298.253	312.826	486.382	488.311	533.137	320.68	304.888	358.606	529.167	501.844	554.653	469.642	496.527	442.21	363.019	366.267	245.747	567.082	577.431	470.432	261.994	259.196	345.885	516.651
Potri.002G071300	205.959	213.552	239.257	289.297	313.302	297.012	194.074	210.974	208.729	277.446	245.021	299.092	191.787	252.294	217.278	207.552	247.002	218.417	266.43	265.964	285.836	330.483	327.181	367.295	305.151	490.852	405.876	291.619	254.121	210.675	217.716	212.563	188.224	323.049	338.153	271.628	243.225	234.195	280.851	279.851	327.183	292.555	202.594	225.132	218.029	343.321	322.897	264.584	245.709
Potri.003G218600	840.385	907.597	905.084	902.246	832.444	932.723	1018.89	945.245	981.028	850.991	826.232	858.085	892.855	880.455	962.87	930.637	970.523	903.453	786.156	921.101	867.226	738.802	664.506	707.807	981.236	1616.73	1182.18	527.44	517.211	586.88	867.722	920.389	890.272	975.094	902.458	1094.11	981.799	887.956	979.49	549.587	554.983	817.484	938.805	937.265	882.919	719.936	722.675	737.413	653.623
Potri.017G085100	95.6237	98.2341	89.7214	115.719	110.488	96.3987	65.8464	99.2818	92.7686	116.574	98.768	80.4455	99.9224	95.2539	75.8985	87.038	126.78	127.079	87.2464	73.926	87.4514	84.2158	65.9434	82.8964	61.213	75.939	65.5783	54.7443	79.7243	84.9149	86.4578	95.9037	83.8533	59.457	68.9228	72.1809	79.0976	76.9617	74.1377	73.0535	70.35	53.4959	86.8259	118.689	90.3543	89.5145	116.419	115.533	91.9158
Potri.014G117900	932.331	1072.03	1108.14	1092.1	1027.69	1086.44	1245.88	1329.96	1296.44	965.233	1040.86	1021.04	1037.9	921.646	1050.67	843.599	922.434	1050.39	876.217	749.456	863.987	865.125	932.084	846.818	1078.08	1215.02	1144.08	944.339	932.774	948.037	800.127	819.476	757.356	1367.51	1268.61	1263.17	1033.21	1026.98	1137.36	858.659	915.667	815.812	873.686	907.122	881.937	717.207	735.854	612.609	548.491
Potri.018G003700	1520.78	1428.67	1622.86	1531.47	1518.08	1466.82	1758.79	1820.17	1757.97	1622.71	1468.22	1555.28	1571.36	1660.51	1540.29	1586.77	1597.86	1596.43	1013.18	1096.99	1041.32	1537.58	1487.53	1452.6	1237.05	2905.49	1421.45	664.301	720.508	768.534	1154.6	1037.05	1159.67	923.565	911.074	961.146	923.465	982.297	1141.72	1425.1	1479.58	1330.71	918.003	851.545	791.582	1134.21	1392.63	1175.3	1197.31
Potri.006G010100	288.71	271.211	261.294	263.984	301.193	286.591	239.127	281.298	273.667	271.618	328.593	278.465	299.767	218.827	288.712	301.285	288.534	289.899	184.812	163.997	174.903	310.067	309.427	339.237	248.507	191.498	240.158	280.038	314.911	299.889	316.75	276.26	292.594	267.556	335.999	245.035	278.819	252.401	246.835	192.187	189.833	125.381	231.536	211.002	254.367	596.581	597.47	544.858	547.289
Potri.014G013500	551.675	467.68	572.958	571.362	499.466	531.496	525.039	583.28	554.293	546.732	501.437	482.673	581.806	514.886	517.896	461.971	563.952	414.993	396.83	387.474	367.62	498.915	495.843	455.292	398.341	395.103	443.097	218.977	246.149	241.846	349.761	360.713	381.8	519.257	572.921	695.216	353.962	374.051	327.078	557.454	618.633	1089.98	397.952	345.705	329.008	797.989	713.888	738.839	693.273
Potri.016G068900	505.702	533.881	489.532	497.23	499.466	461.151	467.856	481.93	463.843	472.125	571.715	474.422	528.622	406.76	523.849	435.19	539.908	544.058	291.76	284.657	302.031	403.215	390.588	403.004	258.556	331.27	304.85	455.851	321.887	427.799	390.632	410.096	413.022	434.036	497.537	421.688	348.03	314.467	335.8	372.011	393.067	242.403	280.375	276.941	314.276	313.301	344.863	345.172	369.465
Potri.015G062400	395.367	371.581	341.571	412.249	360.221	325.671	438.399	463.315	505.589	404.512	389.374	393.977	330.389	357.846	343.776	334.761	395.641	337.554	399.645	390.873	375.717	474.671	483.162	455.292	371.846	624.02	468.796	189.499	244.156	230.023	304.174	292.005	320.248	434.036	389.845	410.291	360.883	364.12	416.043	261.869	274.7	297.571	306.604	262.811	330.972	337.317	434.923	433.604	402.507
Potri.014G094900	536.964	578.727	544.625	602.1	608.441	586.209	533.703	525.366	528.781	582.87	594.507	569.306	617.263	568.949	639.929	642.742	612.041	553.986	575.076	554.87	599.204	699.246	749.472	715.459	396.514	238.823	370.429	694.831	656.729	725.539	597.345	567.55	576.268	715.465	667.69	674.321	517.101	581.765	532.047	393.365	441.083	292.555	694.608	596.27	652.122	462.855	478.854	601.911	810.421
Potri.001G377800	319.972	331.006	347.867	338.116	372.329	429.886	346.56	372.307	405.863	310.087	345.688	344.472	306.214	360.42	285.736	287.895	279.79	343.511	277.688	287.207	282.598	213.091	225.729	211.705	355.401	485.349	474.999	446.376	317.9	273.018	341.115	322.065	239.071	336.923	400.614	311.518	326.278	333.501	313.123	393.365	414.283	539.974	309.317	315.562	329.99	431.744	461.282	432.891	428.339
Potri.014G039100	1013.24	1110.47	988.509	1084.86	1159.37	1005.67	940.911	965.929	1008.86	989.714	976.284	1175.74	1121.71	893.327	1049.19	1084.63	1088.56	1151.65	1011.31	966.986	938.483	858.746	1058.9	851.92	550.917	644.931	545.009	912.755	926.794	834.101	626.426	673.473	643.172	681.773	590.152	592.643	764.281	738.998	751.843	795.721	830.8	755.629	1000.31	1009.8	999.79	691.554	608.452	678.933	797.204
Potri.005G260400	888.197	978.07	986.935	943.832	918.715	914.485	890.66	792.186	760.703	888.294	814.836	827.145	907.36	792.924	918.223	937.332	944.292	883.597	1026.32	944.043	970.063	880.437	968.86	897.831	875.255	1209.52	952.658	854.853	691.608	698.667	757.684	822.339	801.958	1234.72	1309.53	1113.11	1055.95	950.85	1000.42	652.985	656.6	580.096	1060.9	1070.08	1065.59	647.342	907.187	584.795	755.151
Potri.006G009100	562.709	619.302	561.939	616.565	631.144	664.37	644.602	554.323	538.058	644.655	643.891	660.065	559.243	545.779	520.872	662.828	607.67	591.712	656.693	658.536	674.509	752.838	771.03	712.909	488.79	610.814	638.059	723.256	496.283	456.821	553.33	555.383	518.285	949.329	1115.69	799.688	590.266	511.423	522.453	522.613	436.617	382.83	454.932	507.724	606.945	721.574	663.367	634.004	774.976
Potri.002G077000	169.18	153.758	168.424	135.608	177.084	195.403	185.41	171.675	185.537	139.889	155.75	140.264	133.767	159.615	187.514	174.076	120.222	137.007	278.626	319.496	317.416	270.511	237.143	234.66	359.055	358.784	422.714	333.729	318.897	374.055	255.443	233.318	245.315	261.611	320.922	269.729	337.154	302.054	309.634	379.878	378.55	461.402	290.324	275.057	292.669	223.24	210.872	243.902	207.261
Potri.001G198700	207.798	232.772	231.387	253.135	240.652	216.246	213.135	237.863	208.729	194.679	241.222	237.211	240.136	280.613	205.373	160.685	177.055	218.417	138.844	119.811	135.226	183.743	182.612	195.125	116.031	117.76	140.905	205.291	271.062	291.29	99.8194	83.7368	103.478	194.226	185.23	182.352	117.658	147.303	125.598	162.965	186.483	180.549	126.621	124.341	109.014	290.922	322.897	304.521	291.968
Potri.017G073200	456.051	439.918	494.255	471.916	499.466	445.519	462.658	475.725	454.566	395.186	467.249	490.924	454.486	458.249	446.462	555.704	424.057	448.748	363.996	379.827	385.434	385.351	415.951	374.947	474.172	477.645	462.593	414.793	305.942	335.36	447.222	468.067	488.847	408.271	368.306	381.799	397.466	399.705	449.187	236.019	250.133	279.182	418.754	360.776	411.505	846.021	746.837	705.32	625.988
Potri.006G229400	483.635	476.222	541.476	556.897	519.142	591.419	497.314	527.434	438.332	496.606	522.331	482.673	472.214	424.781	491.108	535.618	537.722	522.216	403.397	341.589	400.819	497.639	568.128	482.074	285.965	445.729	351.819	358.996	400.614	455.746	279.809	284.848	254.236	648.081	749.536	647.729	291.673	306.192	363.711	548.463	667.767	1011.41	432.321	409.759	390.881	733.036	615.042	524.889	593.547
Potri.003G217800	1180.58	1238.6	1098.69	1242.17	1235.04	1367.82	1183.5	1334.1	1294.12	1249.67	1297.28	1229.37	1191.01	1081.26	1163.78	1252.01	1337.75	1310.5	1261.79	1342.56	1197.6	1222.4	1176.84	1147.8	962.963	1754.3	1088.25	1054.88	1203.84	1156.56	1416.34	1371.28	1392.5	929.51	932.612	963.045	1078.69	1156.91	1114.68	1963.45	1993.25	2681.48	1460.67	1468.54	1634.23	1481.9	1566.16	1507.63	1601.02
Potri.004G193800	297.905	333.142	314.812	298.338	339.032	281.38	377.751	283.367	359.478	276.281	271.612	280.528	319.107	337.25	327.405	274.504	271.047	319.684	278.626	331.392	294.744	193.951	191.489	201.502	337.128	439.125	395.242	406.371	396.628	423.5	272.735	251.926	258.696	354.76	424.306	347.608	328.255	307.019	322.717	608.03	619.75	839.216	302.082	272.231	285.795	365.699	336.077	316.645	337.024
Potri.006G011500	654.655	608.624	610.735	564.13	596.333	573.182	731.242	686.699	858.11	651.649	738.861	618.811	672.059	661.629	562.542	508.837	614.227	607.597	675.456	678.08	728.762	1064.18	934.621	1025.36	625.835	923.374	750.606	355.838	368.725	362.232	778.906	790.848	904.545	547.004	538.46	621.136	707.924	647.968	619.268	600.162	628.683	556.691	727.167	728.147	676.675	1266.85	1252.05	1184.57	964.815
Potri.002G205900	1265.18	1330.43	1378.88	1379.59	1518.08	1479.85	1235.49	1352.71	1124.82	1281.15	1289.68	1243.81	1350.56	1091.56	1257.53	1345.74	1331.19	1340.29	1364.98	1303.48	1349.02	1177.74	1299.85	1243.45	1354	1342.69	1344.35	2330.84	2370.8	2431.36	1141.24	1140.82	1165.03	1159.41	1262.15	1200.48	1157.79	1296.76	1268.19	2025.27	2282.47	2215.06	1570.1	1668.24	1469.24	1008.68	1078.52	924.975	1047.72
Potri.017G016100	308.938	241.314	286.479	245.903	295.139	359.541	285.912	328.871	357.159	348.556	309.6	334.158	309.437	270.315	293.177	227.638	330.065	274.014	494.396	497.938	522.279	600.994	682.26	638.94	429.405	534.875	571.595	537.968	493.294	478.318	657.865	644.845	845.669	687.719	740.921	712.311	495.349	488.252	512.858	485.524	485.75	466.417	586.98	595.328	583.375	380.436	432.726	450.72	428.94
Potri.016G028000	1399.42	1326.16	1446.56	1251.21	1288.02	1466.82	1666.95	1499.57	1642	1548.1	1496.71	1390.26	1324.78	1333.55	1440.58	1325.66	1562.89	1477.3	1439.1	1572.84	1505.3	2139.85	2055.66	1974.21	1269.94	1428.53	1220.29	574.815	913.839	928.689	1398.26	1334.06	1402.31	1216.89	949.843	1221.38	1406.95	1448.2	1371.11	1365.54	1380.2	1574.78	1184.81	1261.3	1096.04	2355.21	2477.74	2441.88	2339.35
Potri.010G065900	171.019	172.977	181.017	164.538	154.381	151.112	152.486	190.29	164.664	145.718	157.649	152.64	196.622	177.636	193.467	133.905	168.311	144.95	218.585	218.379	256.686	224.575	273.919	221.907	234.802	363.187	274.72	237.927	271.062	259.044	231.864	233.318	173.059	257.647	314.46	239.337	187.857	167.992	221.541	368.639	368.5	539.974	293.942	232.668	192.494	263.085	257	242.476	287.762
Potri.009G011400	522.252	474.086	530.458	504.462	504.007	565.366	533.703	452.973	449.928	446.479	450.154	466.171	478.661	406.76	543.195	508.837	450.288	442.791	349.924	354.335	334.421	352.175	396.928	367.295	426.664	318.063	405.876	454.799	518.208	541.736	319.894	340.673	315.788	247.737	228.307	248.834	388.567	372.396	320.1	506.879	517.017	412.921	324.693	310.852	334.9	467.222	487.641	383.683	484.21
Potri.004G118900	1550.21	1599.51	1517.39	1466.38	1642.18	1578.86	1881.82	1770.52	1915.67	1752.11	1460.63	1551.15	1603.59	1544.66	1723.34	1620.25	1593.49	1550.76	2550.78	2968.93	2641.36	2452.46	2569.26	2453.73	2707.99	5262.9	3424.25	3515.21	2948.8	3120.35	2904.19	2747.57	2809.08	3169.06	3340.6	3145.57	2941.44	2730.07	2895.73	2563.61	2473.42	2022.81	2550.51	2481.16	2374.75	1019.59	1115.86	989.873	934.777
Potri.013G077800	783.379	689.774	780.733	683.465	721.956	758.163	611.679	620.511	656.338	685.455	683.778	676.567	704.292	661.629	653.323	743.17	723.52	635.396	441.861	521.73	453.452	437.667	483.162	432.336	558.226	1043.34	631.856	365.313	403.604	365.457	325.396	329.937	280.106	463.764	486.768	514.764	441.958	434.461	466.631	545.091	482.4	668.698	360.87	375.848	374.185	303.476	397.581	241.05	258.926
Potri.010G023800	1618.25	1623	1657.48	1802.68	1885.86	1776.86	1686.02	1636.08	1723.18	1762.6	1821.51	1788.36	1761.54	1506.04	1721.85	1774.24	1626.28	1652.03	2238.39	2226.28	2165.23	2961.59	2898.97	2872.04	1719.45	2125.19	1676.68	1374.92	1289.54	1472.57	1933.51	1875.85	1863.5	1956.13	2231.38	1872.9	1804.41	1895.08	1834.25	886.757	971.5	911.101	2220.39	2030.9	2357.07	1794.11	1849.52	1618.88	1334.88
Potri.003G151600	237.22	207.146	247.127	258.559	264.869	229.273	292.843	297.845	308.456	224.988	303.902	249.587	240.136	218.827	239.601	247.723	216.4	301.813	201.699	205.633	200.005	288.375	252.36	269.094	158.057	217.912	168.377	353.732	255.118	226.798	333.255	378.605	343.442	263.593	277.845	235.538	192.8	175.44	177.058	291.09	286.983	302.586	278.567	244.913	236.689	219.965	259.196	246.755	270.34
Potri.006G117600	325.488	286.16	327.404	325.459	328.437	367.357	311.904	304.05	324.69	322.91	300.103	340.346	344.894	339.825	349.729	307.981	340.994	329.612	209.204	192.038	194.336	285.823	272.651	233.385	207.393	244.325	247.248	207.397	285.014	270.868	201.211	213.994	181.979	204.136	144.307	186.151	250.146	210.197	219.796	302.329	304.85	396.204	212.543	197.815	215.083	417.006	516.196	488.518	433.145
Potri.001G115900	520.414	536.016	528.884	602.1	522.169	552.339	507.711	628.784	686.488	505.931	571.715	515.676	531.845	689.947	540.219	535.618	577.068	635.396	454.995	453.752	473.695	606.098	594.759	621.085	381.896	335.672	385.494	217.924	347.797	337.51	572.979	619.796	649.417	451.873	417.845	442.583	386.59	439.427	389.877	441.692	404.233	626.905	595.119	595.328	597.124	701.379	713.888	641.135	547.89
Potri.016G030400	354.911	382.259	338.423	386.935	348.113	414.254	452.261	475.725	470.801	370.706	332.392	373.35	439.981	360.42	342.288	401.714	400.013	383.223	232.657	231.975	223.487	344.519	393.124	367.295	244.852	374.192	242.817	332.677	385.666	384.804	354.477	330.653	318.464	441.963	460.921	309.618	263.988	246.609	217.18	351.78	326.067	269.151	270.427	227.016	219.993	527.262	472.265	469.263	471.594
Potri.008G205700	730.05	672.69	637.494	676.232	672.009	609.657	592.618	577.075	547.335	610.848	619.199	734.323	610.816	581.821	678.622	582.485	666.688	601.64	697.033	730.762	748.195	583.13	571.932	589.202	630.403	746.183	856.949	1082.25	889.922	853.448	717.599	725.719	757.356	755.103	766.767	735.105	663.431	711.689	789.348	895.748	996.067	829.186	775.102	663.15	703.192	814.909	999.444	967.765	997.256
Potri.005G240000	457.89	452.731	470.644	444.795	473.736	492.415	422.803	399.195	371.075	419.667	429.261	482.673	483.496	450.525	468.785	475.361	424.057	448.748	395.892	408.717	374.907	428.735	395.66	433.612	275.915	323.566	278.265	574.815	401.611	406.302	259.373	267.672	352.362	768.977	803.382	793.99	327.266	287.158	293.062	407.975	357.333	399.547	441.365	441.786	444.897	495.059	529.376	492.084	517.852
Potri.010G001400	1151.16	1144.64	1263.97	1151.76	1029.2	1135.94	1197.37	1234.82	1124.82	1180.9	1037.06	1115.92	1145.88	1122.45	1250.09	1185.06	1016.43	1104	939.072	869.267	840.505	1263.24	1255.46	1207.74	883.477	776.999	865.811	479.012	507.246	538.511	840.212	844.525	744.867	996.895	1201.84	881.367	906.657	964.918	938.496	844.048	847.55	713.835	861.928	763	904.525	450.847	520.589	511.339	740.733
Potri.016G070900	115.852	123.86	118.054	104.87	115.029	96.3987	159.418	140.649	166.984	137.557	148.152	129.95	99.9224	108.126	116.08	133.905	124.594	133.036	179.183	150.401	159.518	169.708	162.322	182.372	148.008	246.527	197.621	224.241	230.204	205.301	222.432	229.74	181.979	221.973	161.538	231.739	158.195	160.544	187.525	247.258	247.9	222.342	179.983	162.962	146.335	165.929	182.316	167.594	165.208
Potri.012G064500	239.059	254.127	264.442	258.559	243.679	273.564	246.058	196.495	208.729	277.446	281.109	231.023	207.903	260.017	248.53	267.809	271.047	250.187	242.038	263.414	246.159	247.543	280.259	276.746	238.457	302.655	266.744	244.244	277.042	286.991	310.462	296.3	277.429	281.43	307.999	298.221	232.349	283.021	253.813	503.507	505.85	723.866	298.464	234.552	268.117	293.105	241.624	252.46	290.766
Potri.001G149900	890.036	907.597	889.344	885.973	835.471	977.014	833.477	945.245	1015.82	922.101	896.509	864.273	908.972	823.818	930.129	1051.15	800.025	879.626	336.79	387.474	340.089	486.155	502.184	517.783	476	545.88	555.643	335.835	324.876	322.462	410.281	392.919	416.59	392.416	450.152	357.105	474.586	439.427	464.887	372.011	313.783	302.586	356.348	345.705	357.489	868.945	959.905	849.38	732.322
Potri.012G035500	207.798	192.197	199.906	173.578	202.814	169.349	164.616	217.179	215.687	192.347	174.743	162.954	233.69	205.954	169.656	187.466	170.497	154.878	167.926	191.188	165.996	244.991	243.483	249.964	159.885	133.168	156.856	113.7	156.459	204.226	219.288	192.523	263.157	239.81	279.999	207.045	166.105	177.922	184.036	363.019	340.583	511.554	235.154	202.525	232.761	374.432	393.188	390.101	361.655
Potri.003G161400	573.742	568.049	604.439	569.554	625.09	739.926	545.832	527.434	454.566	629.5	617.3	528.052	565.69	404.186	583.377	528.923	568.324	611.568	643.56	689.126	629.974	454.255	429.9	427.235	705.32	735.178	816.184	836.956	1030.44	1175.91	555.688	568.265	541.478	864.108	665.536	706.613	646.623	643.831	651.539	920.474	845.317	939.521	521.86	591.56	532.305	258.173	276.769	332.335	373.671
Potri.001G189100	570.064	555.236	547.773	598.484	590.278	682.607	523.306	566.733	436.013	486.114	600.205	511.551	552.797	579.247	558.077	575.79	491.819	548.029	613.539	488.591	558.717	590.786	626.462	536.913	523.508	660.339	602.611	595.87	537.142	495.516	587.127	586.158	519.177	784.832	835.689	733.206	541.819	657.899	559.958	706.933	671.117	645.294	675.614	602.864	670.783	415.369	401.974	406.504	341.83
Potri.017G109700	332.844	343.819	374.626	305.57	323.896	343.909	395.079	415.742	419.778	380.031	334.292	373.35	401.301	344.974	388.422	361.542	345.366	383.223	244.853	271.912	285.027	329.207	350.007	311.18	330.733	370.89	337.64	313.727	401.611	423.5	252.299	262.662	296.163	372.597	353.23	379.899	302.548	311.157	295.679	377.63	387.483	374.471	267.713	293.896	258.295	316.576	377.812	347.311	303.983
Potri.014G079800	529.608	591.54	530.458	587.635	514.602	510.653	611.679	587.417	756.064	557.224	556.52	544.554	520.564	671.926	564.03	542.313	524.607	561.928	685.776	766.451	693.133	731.146	683.528	820.036	541.781	560.188	502.471	395.843	369.721	343.959	657.079	757.926	766.276	685.737	721.536	769.296	657.499	603.281	640.201	510.25	563.917	738.912	774.198	802.563	745.423	853.116	768.803	808.729	678.855
Potri.015G082500	367.783	395.072	351.015	359.813	337.518	364.752	405.475	403.332	422.097	411.506	400.77	406.353	390.02	352.697	355.681	314.676	369.411	361.381	278.626	260.015	253.447	242.439	285.332	284.398	279.57	620.719	420.056	421.11	437.487	526.687	339.543	309.182	360.391	206.117	191.692	271.628	290.684	253.229	251.196	249.506	260.183	207.296	252.338	252.449	219.993	237.977	311.914	297.39	291.968
Potri.011G046200	792.573	777.331	766.567	793.759	777.957	810.271	717.38	688.767	776.937	776.383	814.836	750.824	810.661	978.283	811.073	669.523	754.122	897.497	562.88	567.615	550.62	648.206	757.081	678.475	496.1	468.841	470.569	616.926	467.383	412.751	549.4	478.087	488.847	402.325	428.614	440.683	565.548	523.836	507.625	427.082	455.6	359.425	560.751	543.519	598.106	1021.23	1129.04	1181	1055.53
Potri.006G000500	1084.96	958.85	1040.45	1061.36	1047.37	1096.86	989.429	932.835	809.406	939.587	1040.86	1016.91	850.952	849.562	977.752	1037.76	963.965	992.806	716.734	785.994	741.717	616.306	594.759	605.781	1131.07	524.97	909.234	1159.1	1276.58	1373.69	815.847	803.015	826.936	814.56	794.767	744.603	963.014	919.403	851.275	378.754	374.083	372.799	758.823	739.45	900.597	474.317	465.675	454.286	488.415
Potri.017G129900	1491.36	1533.31	1520.54	1536.89	1469.64	1568.43	1718.94	1840.85	1980.61	1495.65	1468.22	1526.4	1534.29	1619.32	1500.11	1439.47	1388.02	1489.21	1202.69	1079.15	1142.54	1214.75	1448.22	1082.75	1717.62	2403.63	2281.95	1849.72	1293.53	1264.05	1708.72	1942.41	1550.39	1635.07	2121.53	1781.73	1386.19	1231.39	1457.46	1770.14	1891.63	2108.07	1551.11	1368.69	1281.66	2118.87	2258.08	1735.84	1620.84
Potri.019G003100	1241.27	1251.42	1208.88	1164.42	1245.64	1159.39	1303.07	1290.66	1257.02	1183.23	1266.89	1169.55	1181.34	978.283	1208.42	1412.69	1337.75	1314.48	1464.43	1447.08	1437.28	1476.33	1516.7	1550.8	1127.42	1822.54	1368.28	1501.26	1582.53	1791.81	1336.17	1188.06	1177.51	1357.6	1169.53	1301.16	1317.96	1295.94	1282.15	1700.46	1844.73	1822.2	1322.29	1238.7	1358.26	457.397	643.598	653.259	721.509
Potri.010G004100	316.294	279.754	358.886	332.692	346.599	346.514	344.827	417.811	442.97	315.916	328.593	358.911	333.612	365.569	314.012	341.457	325.693	319.684	375.253	350.086	363.571	576.75	556.714	479.524	282.311	244.325	280.923	293.724	309.928	319.237	303.388	304.888	306.867	412.235	389.845	351.407	343.086	310.33	321.845	413.595	357.333	320.975	408.805	372.08	458.646	653.892	643.598	569.106	614.574
Potri.006G044500	167.341	160.164	168.424	159.113	178.597	179.771	161.15	175.811	166.984	166.701	157.649	189.769	188.563	167.338	157.75	160.685	150.824	202.532	108.823	118.961	113.363	125.048	135.691	161.967	106.894	188.197	152.425	100.014	130.548	140.808	123.399	85.1682	99.0182	116.932	120.615	127.266	114.692	140.683	122.981	107.894	146.283	86.9308	107.628	88.5456	71.6942	150.646	177.923	170.446	158.6
Potri.004G067300	253.771	211.417	225.09	236.862	213.408	237.089	277.248	273.025	275.987	290.269	231.725	264.026	275.593	342.399	279.783	227.638	262.303	325.64	257.987	260.865	273.69	348.347	278.991	297.152	313.374	454.533	391.697	320.043	262.093	264.419	494.381	478.803	495.983	376.561	450.152	438.784	318.368	316.95	322.717	412.471	495.8	692.103	363.584	299.548	308.383	442.114	371.222	391.528	426.537
Potri.013G115400	503.863	533.881	517.866	517.119	446.493	440.308	488.65	521.229	565.889	605.019	535.626	517.739	567.302	532.907	547.66	522.228	526.793	526.187	490.644	474.146	521.469	340.691	358.884	351.991	386.464	377.494	478.544	374.788	360.752	319.237	600.488	634.11	604.814	364.669	497.537	453.98	515.123	427.014	449.187	612.525	702.383	571.737	577.031	568.953	525.43	361.879	393.188	512.053	639.806
Potri.009G136000	553.514	538.152	500.551	538.816	619.036	622.684	620.343	479.862	484.716	607.351	585.01	534.24	586.641	404.186	595.283	482.056	533.35	579.799	766.455	749.456	755.483	690.314	701.282	744.792	740.952	1172.1	1002.28	859.064	692.604	633.1	694.806	639.835	606.598	693.664	781.843	744.603	674.307	696.793	707.361	705.809	690.1	886.025	561.655	591.56	654.087	461.764	529.376	438.597	418.127
Potri.003G146000	700.627	788.008	768.141	804.608	724.983	786.822	552.763	647.4	547.335	676.13	657.187	697.194	797.768	813.52	760.474	736.475	675.431	752.547	755.197	626.246	733.62	658.414	618.853	624.911	772.015	662.54	818.842	701.148	592.949	601.928	499.883	527.47	500.443	699.61	723.69	668.623	684.195	779.548	686.428	651.862	726.95	743.927	639.437	621.703	621.677	537.633	533.769	484.239	496.826
Potri.012G093500	540.642	523.203	546.199	625.605	593.305	578.392	608.213	610.169	709.68	588.699	558.419	616.749	536.68	646.182	553.613	642.742	598.926	591.712	702.662	671.282	645.359	631.618	602.367	655.519	477.827	605.311	596.408	490.593	500.27	429.949	773.404	736.455	826.936	842.307	717.228	837.678	646.623	590.04	557.341	583.304	541.583	399.547	787.764	712.133	743.459	803.447	1017.02	1085.44	843.462
Potri.016G110700	2263.71	2252.98	2301.27	2307.15	2362.63	2480.31	2368.74	2333.12	2405.03	2174.11	2275.46	2256.6	2224.08	1910.23	2186.18	2356.72	2142.14	2170.27	1036.64	1115.69	1123.1	1514.61	1587.71	1613.29	1137.47	1299.77	1167.12	842.22	1002.53	1028.65	1041.42	991.244	991.966	1199.05	1372	1259.37	1056.94	1086.57	1123.4	1063.21	1048.55	1066.57	1043.72	974.944	1056.75	1484.08	1612.29	1447.73	1259.79
Potri.009G016900	858.774	834.99	966.472	911.286	938.391	956.171	1008.49	910.083	846.514	864.98	883.214	876.649	886.409	749.159	909.294	897.161	880.902	907.425	776.774	853.972	793.54	930.201	975.201	888.904	839.623	946.486	809.094	973.816	1312.46	1366.16	695.592	750.053	670.826	755.103	745.228	632.533	808.773	854.027	783.243	1105.92	1080.93	1103.35	790.478	736.624	736.584	616.776	634.811	563.4	592.947
Potri.015G094100	816.479	794.415	749.252	815.457	815.795	786.822	869.866	829.416	827.96	818.35	784.446	806.518	780.04	568.949	806.608	669.523	771.609	828	586.333	531.077	537.664	526.986	568.128	471.872	616.698	534.875	492.723	666.406	774.322	822.277	482.592	545.363	546.83	434.036	553.537	453.98	595.21	528.802	563.446	936.208	1048.55	824.171	623.157	535.984	592.214	552.37	696.316	509.913	508.841
Potri.016G091200	707.983	713.265	684.716	641.878	643.252	693.029	868.133	823.211	832.599	748.405	700.873	581.683	728.467	692.522	662.252	636.047	716.963	736.662	422.16	393.422	452.642	745.182	674.651	767.748	512.545	693.356	618.563	434.796	523.19	558.933	445.65	450.175	432.647	281.43	256.307	275.427	417.24	433.634	416.915	530.48	530.417	466.417	345.495	295.78	342.757	341.683	531.572	432.891	384.484
Potri.002G255400	463.407	508.255	547.773	518.927	535.791	578.392	417.605	483.999	354.84	488.445	423.563	499.175	549.573	455.674	473.25	515.533	480.89	518.245	615.416	554.87	595.965	732.422	684.797	746.067	404.737	344.477	464.365	443.218	474.359	472.944	384.344	337.81	362.175	525.203	510.46	577.447	597.187	554.456	493.67	486.648	395.3	402.891	463.976	510.55	501.859	619.506	590.88	569.819	480.004
Potri.002G004800	285.032	301.109	286.479	285.681	263.355	312.645	275.515	264.751	287.583	301.927	281.109	257.838	327.165	293.485	290.2	388.323	297.277	279.971	251.42	282.108	248.589	223.299	207.975	218.081	237.543	319.164	291.558	453.746	289	288.066	220.074	206.121	230.15	307.194	400.614	317.216	215.541	234.195	274.746	298.957	307.083	389.517	229.727	233.61	218.029	249.44	267.983	293.824	332.218
Potri.005G117400	439.501	420.698	465.922	432.138	425.303	495.021	434.933	521.229	549.654	475.622	480.544	449.67	488.331	483.993	397.351	421.799	415.314	401.094	634.178	593.957	577.341	500.191	489.503	489.726	458.641	512.863	570.708	396.896	390.649	347.184	606.776	553.951	555.751	497.457	566.46	467.276	420.206	418.738	521.58	858.659	782.783	951.223	651.195	629.239	683.55	522.35	437.119	499.929	425.936
Potri.012G106200	332.844	328.871	339.997	356.197	376.87	312.645	332.698	343.349	380.351	312.418	330.493	286.716	340.059	342.399	351.217	287.895	371.597	381.237	325.532	281.259	337.66	372.591	361.42	321.383	304.238	356.583	348.274	401.107	457.418	398.778	231.078	252.642	263.157	346.832	269.23	366.603	333.199	309.502	303.528	438.321	481.283	603.5	357.253	316.504	316.24	294.197	489.837	387.962	409.716
Potri.002G233500	435.823	414.292	462.773	433.946	393.519	401.227	589.152	655.673	677.211	460.468	457.752	455.858	425.476	584.396	516.408	354.847	474.332	464.633	355.553	427.411	404.058	732.422	653.093	679.75	592.944	1027.93	694.775	470.59	522.194	525.612	576.909	596.178	583.405	667.9	626.767	756	524.022	460.943	577.402	723.791	695.683	794.079	459.454	423.889	424.272	582.39	669.957	645.414	687.866
Potri.001G068900	649.138	734.62	730.364	739.516	662.928	752.952	719.112	701.177	725.915	672.632	662.885	717.821	665.612	489.142	687.551	656.132	640.458	667.166	610.725	647.489	639.691	509.123	552.91	512.682	616.698	553.584	545.009	505.332	715.525	759.935	505.385	540.353	444.244	622.316	527.691	573.648	606.086	643.831	606.185	824.942	874.35	884.353	545.375	582.14	464.539	439.931	380.008	411.496	428.94
Potri.009G120700	593.97	574.456	547.773	573.17	573.63	586.209	493.848	438.494	378.032	487.28	537.526	548.679	483.496	445.376	534.266	522.228	461.217	516.259	357.429	322.045	379.766	367.487	375.37	353.266	268.606	190.398	223.321	601.134	500.27	427.799	274.307	281.27	320.248	428.09	493.229	387.497	330.233	353.362	289.573	301.205	290.333	257.449	295.751	296.722	338.829	265.268	338.273	302.382	337.024
Potri.012G131100	242.737	247.721	251.849	260.368	270.923	244.905	280.714	275.093	287.583	266.955	262.115	274.34	261.088	208.529	248.53	301.285	284.162	274.014	350.862	305.051	314.987	405.767	389.32	403.004	195.516	260.834	251.679	570.604	297.969	266.568	275.879	245.485	279.214	654.027	799.074	531.859	271.898	305.364	264.279	609.153	664.417	713.835	306.604	282.592	329.008	388.078	388.795	399.372	359.252
Potri.004G137000	803.607	824.312	750.826	750.365	803.687	695.634	1079.53	1156.22	1145.69	769.389	738.861	781.765	826.778	780.052	878.042	769.951	681.989	802.187	608.849	584.61	602.443	717.11	833.169	687.402	782.978	1000.41	829.477	589.554	613.877	653.522	657.865	710.69	634.252	733.302	874.459	797.789	776.146	807.685	784.987	741.774	754.867	922.804	766.962	768.651	781.761	579.661	577.7	527.029	569.517
Potri.009G025700	2541.38	2481.48	2583.03	2739.28	2772.8	2944.07	2444.98	2283.48	2296.02	2864.22	2666.74	2662.95	2664.06	1953.99	2680.26	2865.56	2767.3	2684.55	1696.15	1774.22	1864.01	2751.05	3196.99	2808.27	2624.85	4154.63	3636.94	1254.91	1418.1	1556.41	1928.79	1905.19	1893.83	1827.31	1832.92	1876.7	2514.32	2456.16	2876.54	1671.24	1683.93	1666.73	1315.05	1277.32	1291.48	1737.34	2117.5	1929.11	1780.04
Potri.003G129800	365.945	305.38	347.867	310.995	354.167	317.855	289.378	275.093	250.475	284.441	298.203	286.716	333.612	352.697	361.634	247.723	295.091	252.173	619.168	545.523	563.576	437.667	505.989	457.843	602.994	562.389	539.692	780.106	684.632	684.694	475.518	514.588	448.704	548.986	579.383	457.779	465.687	539.56	559.085	492.268	513.667	454.715	516.433	633.949	598.106	260.356	193.299	249.608	298.576
Potri.017G135500	207.798	187.926	196.757	180.811	214.922	179.771	194.074	184.085	204.091	216.828	205.134	202.145	183.728	234.273	208.349	160.685	163.94	186.648	176.369	165.696	149.801	163.328	175.004	156.865	192.775	254.231	192.304	301.093	224.224	209.6	241.296	269.103	276.537	245.755	247.691	245.035	217.519	190.336	174.442	135.992	141.817	160.488	226.109	205.351	215.083	330.767	329.487	333.048	316.599
Potri.009G049200	998.532	1095.52	957.028	909.478	927.797	1013.49	1031.02	1046.6	1013.5	1067.82	1111.14	981.847	1052.41	1009.18	1080.44	883.77	988.01	1084.14	639.807	592.257	586.248	930.201	863.605	899.107	586.549	652.635	626.539	775.895	795.249	857.748	675.943	646.992	661.013	751.14	723.69	765.497	648.601	628.107	532.919	627.136	598.533	411.249	559.846	536.926	554.893	725.94	691.922	641.849	808.018
Potri.010G137600	283.193	251.992	275.46	249.519	258.814	325.671	204.471	206.837	185.537	213.331	222.228	233.086	246.583	272.89	239.601	234.333	279.79	230.331	338.666	307.6	310.938	153.12	148.373	150.489	317.942	244.325	299.533	435.849	484.325	539.586	323.038	330.653	391.613	218.009	251.999	205.146	252.124	315.295	320.1	383.25	399.767	297.571	387.099	402.223	405.612	214.507	250.41	240.337	278.751
Potri.017G033400	110.335	66.2012	92.8695	135.608	99.8933	101.609	81.4416	115.829	111.322	114.243	123.46	86.6336	66.0777	108.126	105.663	60.2571	107.107	103.252	90.0608	62.0298	76.1151	80.3878	91.3062	66.3171	43.8541	52.8271	65.5783	146.336	135.531	190.252	99.8194	108.786	124.888	87.2035	124.923	121.568	61.3007	95.9953	79.3709	120.257	118.367	120.366	97.6792	87.6037	111.961	161.017	158.154	184.71	174.219
Potri.009G116100	430.307	446.324	442.311	500.846	538.818	445.519	452.261	442.631	538.058	508.263	431.16	486.798	514.117	561.226	462.832	441.885	454.659	544.058	716.734	727.364	739.288	913.613	915.598	900.382	684.307	717.568	810.867	1032.77	853.05	874.946	963.611	961.9	1016.05	844.289	1057.53	845.276	701.003	717.482	819.876	520.365	495.8	426.295	738.02	731.914	797.475	694.829	674.35	686.065	691.471
Potri.005G138000	1270.69	1212.98	1282.86	1310.88	1278.94	1154.18	1031.02	1158.29	1101.63	1113.28	1114.94	1128.3	1289.32	1462.28	1175.68	1305.57	1208.78	1185.41	1177.36	1080.85	1166.83	1420.18	1283.36	1392.66	961.136	1334.99	1329.29	1611.8	748.411	648.148	1597.9	1687.62	1784.11	1504.26	2127.99	1631.67	979.822	1009.61	981.234	691.198	658.833	633.592	1664.16	1515.64	1487.9	1940.94	1735.3	1444.87	1342.09
Potri.002G045500	180.214	153.758	204.628	193.468	177.084	192.797	142.09	142.718	122.918	171.364	193.737	202.145	182.117	177.636	193.467	187.466	216.4	216.432	212.018	233.674	157.089	137.808	134.423	164.517	104.153	71.5367	93.0503	133.702	194.328	151.557	88.0297	108.071	113.291	204.136	170.153	178.553	282.774	251.574	123.854	175.328	177.55	101.976	296.655	344.763	383.024	150.1	173.53	136.215	151.391
Potri.004G153300	599.487	608.624	580.828	551.473	549.413	666.975	530.237	529.503	456.886	561.887	630.596	507.425	599.535	522.609	593.794	662.828	590.183	607.597	549.746	514.933	505.275	609.926	574.468	577.724	358.142	287.248	327.891	517.965	569.032	524.538	451.152	478.087	455.841	406.289	512.614	431.186	485.462	459.288	468.376	672.092	632.033	745.599	556.229	524.68	524.448	338.954	351.453	343.032	362.857
Potri.011G115900	720.856	837.125	727.215	788.335	718.929	732.109	675.792	643.263	667.934	674.964	736.961	713.696	783.263	715.692	763.45	830.208	677.617	750.561	513.159	495.389	514.182	609.926	650.557	524.16	563.708	502.958	650.466	1066.46	583.98	585.805	447.222	546.794	463.869	659.972	874.459	661.025	483.484	519.699	508.497	483.277	495.8	566.722	634.915	581.198	713.996	377.162	329.487	285.266	383.283
Potri.007G004600	1541.01	1526.9	1444.99	1509.77	1489.32	1427.74	1616.7	1617.47	1463.43	1558.6	1568.89	1559.4	1556.86	1410.79	1501.6	1580.07	1761.8	1574.59	1080.73	1241.45	1229.18	1283.65	1293.5	1388.83	1294.61	1566.1	1176.86	716.939	977.619	1071.65	1035.14	997.685	1048.17	717.447	654.767	793.99	1404.97	1240.49	1112.07	913.73	874.35	718.851	1119.69	1120.01	1209.96	1081.82	1175.17	967.765	784.588
Potri.005G105700	1443.55	1315.48	1418.23	1410.32	1289.53	1315.71	1498.87	1580.23	1523.72	1337.1	1316.27	1377.89	1323.17	1439.11	1378.08	1479.65	1302.77	1332.35	1178.3	1415.64	1290.72	856.194	910.526	813.66	1564.13	1858.85	1513.62	1426.51	1610.43	1645.63	1543.66	1463.61	1653.87	774.922	639.69	731.306	1528.56	1488.75	1346.69	1049.72	1146.82	991.345	1314.15	1361.15	1437.81	1217.18	1513.44	1270.86	1208.72
Potri.012G142200	2938.59	3064.48	2882.1	3077.4	3228.37	3225.45	2529.89	2453.09	1945.82	2920.18	2887.06	2966.17	2818.78	2298.97	2945.16	3039.63	2741.07	2930.76	2739.35	2879.71	2968.49	2962.86	2852.05	2877.14	2295.94	2365.11	2366.14	1811.82	1460.95	1541.37	2200.74	2001.81	2292.58	2449.63	2461.84	2750.47	2580.56	2573.67	2276.46	1582.45	1776.62	1120.07	3183.62	2870.2	3021.96	1727.52	1682.58	1586.08	1981.9
Potri.016G089300	1403.09	1447.88	1411.93	1357.89	1366.72	1479.85	1689.48	1636.08	1693.03	1192.55	1266.89	1126.24	1413.42	1220.28	1381.06	1419.39	1248.13	1302.56	975.659	957.639	879.372	1029.73	1060.17	1132.49	1219.69	1101.67	1093.56	471.643	595.939	567.532	881.869	872.438	980.369	832.397	637.536	970.643	919.51	873.061	894.013	1091.31	993.833	1188.61	784.147	858.139	886.847	993.938	907.187	805.877	680.056
Potri.011G063300	257.448	256.263	259.72	314.611	290.599	255.326	246.058	260.615	266.71	244.806	258.316	278.465	299.767	244.571	244.066	301.285	253.56	270.043	149.163	127.459	121.46	100.804	133.155	117.33	103.24	105.654	102.798	192.658	129.552	135.434	106.893	113.081	97.2341	138.733	127.076	144.362	143.364	128.27	99.4317	138.24	170.85	118.694	131.143	113.037	142.406	221.603	250.41	226.073	220.478
Potri.016G068800	759.473	775.195	807.492	844.386	911.148	755.558	734.708	709.451	582.123	762.394	786.345	769.389	792.933	604.991	779.82	890.465	896.203	867.712	808.671	690.825	760.341	806.43	861.068	854.47	614.871	754.988	696.548	524.282	611.884	632.025	568.263	636.972	603.922	673.845	656.921	626.834	597.187	604.108	633.223	657.481	723.6	800.766	764.249	707.423	669.8	503.246	573.307	511.339	472.795
Potri.010G138300	347.555	352.361	314.812	358.005	342.059	278.775	339.629	399.195	343.244	327.573	338.09	363.036	364.233	378.441	327.405	395.018	373.782	341.525	203.575	190.338	190.288	207.987	240.947	220.632	308.806	321.365	303.078	467.432	513.225	550.335	341.901	358.565	367.527	196.208	180.922	193.749	253.112	247.436	259.046	289.966	271.35	310.945	255.051	224.19	258.295	316.576	322.897	348.025	394.096
Potri.017G032000	816.479	773.059	886.195	885.973	888.445	875.405	694.853	806.664	681.85	695.947	748.357	794.141	781.651	764.606	758.985	850.294	734.45	776.374	966.277	1043.46	927.956	840.882	952.375	794.53	971.186	751.686	832.135	1325.44	1403.15	1448.93	804.057	805.878	884.027	820.506	898.151	784.492	892.815	1012.92	938.496	1045.23	1112.2	785.72	984.932	1023.93	961.488	981.93	898.401	820.853	831.447
Potri.003G044200	1129.1	1193.76	1122.3	1198.78	1404.56	1362.61	991.162	1038.32	976.39	1238.02	1135.83	1287.13	991.166	911.348	1086.39	1211.84	1263.43	1159.6	1261.79	1148.83	1121.48	1103.74	1113.43	1089.13	790.287	495.254	607.928	635.876	635.801	662.121	1065.79	1067.82	1084.74	961.221	951.997	875.668	899.736	1065.05	1026.59	609.153	601.883	638.607	1470.61	1364.92	1548.79	621.143	586.487	630.438	662.034
Potri.006G125400	314.455	286.16	302.219	348.965	343.572	291.802	278.981	308.187	257.433	282.109	252.618	284.653	336.835	311.506	272.342	314.676	288.534	307.77	197.008	185.24	191.097	215.643	233.338	211.705	376.414	975.101	422.714	127.386	162.438	159.081	175.273	181.072	144.513	231.882	254.153	188.05	187.857	187.853	178.803	131.496	118.367	130.396	141.997	162.962	180.709	257.627	265.786	221.081	186.235
Potri.008G144100	1241.27	1159.59	1185.27	1343.42	1272.88	1339.16	1568.18	1408.56	1430.96	1470	1447.33	1349.01	1236.14	1261.47	1327.48	1245.31	1425.18	1320.43	1072.29	1128.43	1063.99	1503.12	1287.16	1365.88	1045.19	1101.67	1025.33	1700.23	1244.69	1301.67	1183.69	1132.95	1204.28	1066.26	1326.76	1080.81	981.799	935.127	971.64	1391.39	1470.65	1832.23	1113.36	944.801	1079.34	1438.24	1522.23	1658.82	1588.4
Potri.009G070600	559.031	565.914	560.365	542.432	522.169	591.419	533.703	568.802	482.397	556.058	452.053	433.168	559.243	540.63	525.337	468.666	469.96	528.173	592.9	514.933	531.996	549.954	593.49	603.231	485.136	597.607	595.522	533.757	305.942	361.157	367.838	430.851	377.34	903.746	1031.69	797.789	475.575	450.185	511.114	307.948	312.667	539.974	473.925	493.595	529.358	698.104	634.811	492.084	473.997
[truncated: 246 more columns]
