# Supplementary material for: A protocol for identifying universal reference genes within a genus based on RNA-Seq data: a case study of poplar stem gene expression
Source: For Res (Fayettev). 2024 Jun 1;4:e021. doi: 10.48130/forres-0024-0017 (PMC11524287; doi:10.48130/forres-0024-0017)
Supplement: Supplementary file 1 — Supplementary data to this article can be found online. [file forres-0024-0017-S1.zip › 10.48130_forres-0024-0017-Suppl-DatasetS4.xlsx]

## Sheet: GO reported RGs
The results of GO enrichment analysis for reported reference genes (RGs)
Class	GO_Name	GO_ID	GO_Level	P_value	EnrichmentScore	HitsGenesCountsInSelectedSet	HitsGenesCountsInBackground	AllGenesCountsInSelectedSet	AllGenesCountsInBackground	GenesOfSelectedSetInGOterm	corrected p-value(BH method)
Biological process	cellular amide metabolic process	GO:0043603	5	3.91258e-08	10.5048	9	620	18	13026	Potri.008G092000,Potri.006G170500,Potri.001G262100,Potri.001G342500,Potri.019G099000,Potri.018G107300,Potri.015G033700,Potri.014G115100,Potri.009G018600,	8.52942e-07
Biological process	peptide metabolic process	GO:0006518	6	3.21024e-08	10.7475	9	606	18	13026	Potri.008G092000,Potri.006G170500,Potri.001G262100,Potri.001G342500,Potri.019G099000,Potri.018G107300,Potri.015G033700,Potri.014G115100,Potri.009G018600,	8.74791e-07
Biological process	amide biosynthetic process	GO:0043604	6	2.69902e-08	10.9646	9	594	18	13026	Potri.008G092000,Potri.006G170500,Potri.001G262100,Potri.001G342500,Potri.019G099000,Potri.018G107300,Potri.015G033700,Potri.014G115100,Potri.009G018600,	9.80643e-07
Biological process	peptide biosynthetic process	GO:0043043	7	2.50809e-08	11.0577	9	589	18	13026	Potri.008G092000,Potri.006G170500,Potri.001G262100,Potri.001G342500,Potri.019G099000,Potri.018G107300,Potri.015G033700,Potri.014G115100,Potri.009G018600,	1.36691e-06
Biological process	translation	GO:0006412	8	2.32913e-08	11.1524	9	584	18	13026	Potri.008G092000,Potri.006G170500,Potri.001G262100,Potri.001G342500,Potri.019G099000,Potri.018G107300,Potri.015G033700,Potri.014G115100,Potri.009G018600,	2.53876e-06
Biological process	organonitrogen compound biosynthetic process	GO:1901566	5	2.02961e-06	6.61218	9	985	18	13026	Potri.008G092000,Potri.006G170500,Potri.001G262100,Potri.001G342500,Potri.019G099000,Potri.018G107300,Potri.015G033700,Potri.014G115100,Potri.009G018600,	3.68713e-05
Biological process	cellular protein metabolic process	GO:0044267	6	0.000118374	2.84255	12	3055	18	13026	Potri.008G092000,Potri.006G170500,Potri.001G262100,Potri.009G133000,Potri.001G342500,Potri.019G099000,Potri.018G107300,Potri.001G097400,Potri.015G033700,Potri.014G115100,Potri.009G018600,Potri.017G071100,	0.000496261
Biological process	protein metabolic process	GO:0019538	5	0.000612109	2.41962	12	3589	18	13026	Potri.008G092000,Potri.006G170500,Potri.001G262100,Potri.009G133000,Potri.001G342500,Potri.019G099000,Potri.018G107300,Potri.001G097400,Potri.015G033700,Potri.014G115100,Potri.009G018600,Potri.017G071100,	0.00202181
Biological process	macromolecule biosynthetic process	GO:0009059	5	0.00117996	2.97941	9	2186	18	13026	Potri.008G092000,Potri.006G170500,Potri.001G262100,Potri.001G342500,Potri.019G099000,Potri.018G107300,Potri.015G033700,Potri.014G115100,Potri.009G018600,	0.00306229
Biological process	cellular macromolecule biosynthetic process	GO:0034645	6	0.00117195	2.98214	9	2184	18	13026	Potri.008G092000,Potri.006G170500,Potri.001G262100,Potri.001G342500,Potri.019G099000,Potri.018G107300,Potri.015G033700,Potri.014G115100,Potri.009G018600,	0.00311567
Biological process	cellular nitrogen compound biosynthetic process	GO:0044271	5	0.0012669	2.95106	9	2207	18	13026	Potri.008G092000,Potri.006G170500,Potri.001G262100,Potri.001G342500,Potri.019G099000,Potri.018G107300,Potri.015G033700,Potri.014G115100,Potri.009G018600,	0.00321144
Biological process	gene expression	GO:0010467	5	0.00164313	2.84908	9	2286	18	13026	Potri.008G092000,Potri.006G170500,Potri.001G262100,Potri.001G342500,Potri.019G099000,Potri.018G107300,Potri.015G033700,Potri.014G115100,Potri.009G018600,	0.00407049
Biological process	organonitrogen compound metabolic process	GO:1901564	4	0.0024116	2.10368	12	4128	18	13026	Potri.008G092000,Potri.006G170500,Potri.001G262100,Potri.009G133000,Potri.001G342500,Potri.019G099000,Potri.018G107300,Potri.001G097400,Potri.015G033700,Potri.014G115100,Potri.009G018600,Potri.017G071100,	0.00559287
Biological process	cellular biosynthetic process	GO:0044249	4	0.00590148	2.38397	9	2732	18	13026	Potri.008G092000,Potri.006G170500,Potri.001G262100,Potri.001G342500,Potri.019G099000,Potri.018G107300,Potri.015G033700,Potri.014G115100,Potri.009G018600,	0.0134013
Biological process	organic substance biosynthetic process	GO:1901576	4	0.00706916	2.32275	9	2804	18	13026	Potri.008G092000,Potri.006G170500,Potri.001G262100,Potri.001G342500,Potri.019G099000,Potri.018G107300,Potri.015G033700,Potri.014G115100,Potri.009G018600,	0.0157253
Biological process	biosynthetic process	GO:0009058	3	0.00909704	2.23891	9	2909	18	13026	Potri.008G092000,Potri.006G170500,Potri.001G262100,Potri.001G342500,Potri.019G099000,Potri.018G107300,Potri.015G033700,Potri.014G115100,Potri.009G018600,	0.018709
Biological process	cellular nitrogen compound metabolic process	GO:0034641	4	0.00899101	2.24277	9	2904	18	13026	Potri.008G092000,Potri.006G170500,Potri.001G262100,Potri.001G342500,Potri.019G099000,Potri.018G107300,Potri.015G033700,Potri.014G115100,Potri.009G018600,	0.0188465
Biological process	cellular macromolecule metabolic process	GO:0044260	5	0.0102228	1.80091	12	4822	18	13026	Potri.008G092000,Potri.006G170500,Potri.001G262100,Potri.009G133000,Potri.001G342500,Potri.019G099000,Potri.018G107300,Potri.001G097400,Potri.015G033700,Potri.014G115100,Potri.009G018600,Potri.017G071100,	0.0206349
Biological process	cellular process	GO:0009987	2	0.0385054	1.31576	16	8800	18	13026	Potri.001G004600,Potri.008G092000,Potri.006G170500,Potri.001G262100,Potri.009G133000,Potri.001G342500,Potri.003G126800,Potri.019G099000,Potri.018G107300,Potri.001G246900,Potri.001G097400,Potri.004G177500,Potri.015G033700,Potri.014G115100,Potri.009G018600,Potri.017G071100,	0.0688047
Biological process	macromolecule metabolic process	GO:0043170	4	0.0401038	1.5359	12	5654	18	13026	Potri.008G092000,Potri.006G170500,Potri.001G262100,Potri.009G133000,Potri.001G342500,Potri.019G099000,Potri.018G107300,Potri.001G097400,Potri.015G033700,Potri.014G115100,Potri.009G018600,Potri.017G071100,	0.070505
Cellular component	non-membrane-bounded organelle	GO:0043228	4	6.14782e-06	4.42356	10	798	14	4942	Potri.001G004600,Potri.006G170500,Potri.001G262100,Potri.001G342500,Potri.003G126800,Potri.019G099000,Potri.001G246900,Potri.005G072300,Potri.015G033700,Potri.014G115100,	0.000221321
Cellular component	intracellular non-membrane-bounded organelle	GO:0043232	5	6.14782e-06	4.42356	10	798	14	4942	Potri.001G004600,Potri.006G170500,Potri.001G262100,Potri.001G342500,Potri.003G126800,Potri.019G099000,Potri.001G246900,Potri.005G072300,Potri.015G033700,Potri.014G115100,	0.000221321
Cellular component	ribosome	GO:0005840	6	0.0006782	4.93706	6	429	14	4942	Potri.006G170500,Potri.001G262100,Potri.001G342500,Potri.019G099000,Potri.015G033700,Potri.014G115100,	0.0030519
Cellular component	intracellular anatomical structure	GO:0005622	3	0.00129846	1.80244	13	2546	14	4942	Potri.001G004600,Potri.006G170500,Potri.001G262100,Potri.009G133000,Potri.001G342500,Potri.003G126800,Potri.019G099000,Potri.001G246900,Potri.005G072300,Potri.015G033700,Potri.014G115100,Potri.009G018600,Potri.017G071100,	0.00519384
Cellular component	organelle	GO:0043226	3	0.016586	1.79644	10	1965	14	4942	Potri.001G004600,Potri.006G170500,Potri.001G262100,Potri.001G342500,Potri.003G126800,Potri.019G099000,Potri.001G246900,Potri.005G072300,Potri.015G033700,Potri.014G115100,	0.031426
Cellular component	intracellular organelle	GO:0043229	4	0.0165201	1.79735	10	1964	14	4942	Potri.001G004600,Potri.006G170500,Potri.001G262100,Potri.001G342500,Potri.003G126800,Potri.019G099000,Potri.001G246900,Potri.005G072300,Potri.015G033700,Potri.014G115100,	0.0330403
Molecular function	structural molecule activity	GO:0005198	2	2.60171e-05	9.68037	6	456	24	17657	Potri.006G170500,Potri.001G262100,Potri.001G342500,Potri.019G099000,Potri.015G033700,Potri.014G115100,	0.000529015
Molecular function	structural constituent of ribosome	GO:0003735	3	1.89287e-05	10.2419	6	431	24	17657	Potri.006G170500,Potri.001G262100,Potri.001G342500,Potri.019G099000,Potri.015G033700,Potri.014G115100,	0.000577324
Molecular function	RNA binding	GO:0003723	5	0.000190088	9.01603	5	408	24	17657	Potri.008G092000,Potri.019G099000,Potri.018G107300,Potri.015G033700,Potri.009G018600,	0.00144942
Molecular function	nucleic acid binding	GO:0003676	4	0.0100767	2.4971	8	2357	24	17657	Potri.008G092000,Potri.019G099000,Potri.018G107300,Potri.006G279600,Potri.005G093900,Potri.005G072300,Potri.015G033700,Potri.009G018600,	0.0341489

## Sheet: KEGG reported RGs
The results of KEGG enrichment analysis for reported reference genes (RGs)
Term Name	name	MainClass	GeneHitsInSelectedSet	AllGenesInSelectedSet	GeneHitsInBackground	AllGenesInBackground	p-value	enrichFactor	GeneListInSelectedSets	corrected p-value(BH method)
B 09182 Protein families: genetic information processing	Protein families: genetic information processing	A09180 Brite Hierarchies	25	28	5317	10709	1.15e-05	1.79831	[Potri.001G004600, Potri.012G094100, Potri.008G092000, Potri.010G243100, Potri.001G262100, Potri.009G133000, Potri.008G078400, Potri.001G342500, Potri.003G126800, Potri.018G107300, Potri.019G099000, Potri.006G279600, Potri.010G055400, Potri.001G166600, Potri.005G093900, Potri.001G246900, Potri.005G072300, Potri.008G018800, Potri.015G068300, Potri.001G418500, Potri.015G033700, Potri.014G115100, Po…	0.000516
04147 Exosome	Exosome	A09180 Brite Hierarchies	9	28	722	10709	5.9e-05	4.76756	[Potri.001G246900, Potri.005G072300, Potri.001G004600, Potri.012G094100, Potri.003G126800, Potri.014G115100, Potri.004G177500, Potri.010G055400, Potri.015G068300]	0.000884
A09180 Brite Hierarchies	Brite Hierarchies	A09180 Brite Hierarchies	28	28	7670	10709	8.61e-05	1.39622	[Potri.001G004600, Potri.012G094100, Potri.008G092000, Potri.010G243100, Potri.001G262100, Potri.009G133000, Potri.008G078400, Potri.001G342500, Potri.003G126800, Potri.018G107300, Potri.019G099000, Potri.006G279600, Potri.010G055400, Potri.001G166600, Potri.005G093900, Potri.001G246900, Potri.005G072300, Potri.008G018800, Potri.001G097400, Potri.001G309500, Potri.004G177500, Potri.015G068300, Po…	0.000969
A09120 Genetic Information Processing	Genetic Information Processing	A09120 Genetic Information Processing	15	28	2065	10709	5.26e-05	2.77819	[Potri.008G018800, Potri.010G243100, Potri.001G262100, Potri.015G068300, Potri.001G418500, Potri.009G133000, Potri.015G033700, Potri.008G078400, Potri.001G342500, Potri.014G115100, Potri.019G099000, Potri.010G127500, Potri.001G166600, Potri.005G093900, Potri.017G071100]	0.00118326
03019 Messenger RNA biogenesis	Messenger RNA biogenesis	A09180 Brite Hierarchies	7	28	507	10709	0.000254	5.28057	[Potri.008G078400, Potri.001G004600, Potri.010G127500, Potri.006G279600, Potri.015G068300, Potri.001G166600, Potri.005G093900]	0.00228549
B 09123 Folding, sorting and degradation	Folding, sorting and degradation	A09120 Genetic Information Processing	8	28	784	10709	0.000662	3.9027	[Potri.008G078400, Potri.008G018800, Potri.014G115100, Potri.010G243100, Potri.001G418500, Potri.001G166600, Potri.009G133000, Potri.017G071100]	0.00425352
B 09122 Translation	Translation	A09120 Genetic Information Processing	8	28	860	10709	0.00121849	3.55781	[Potri.015G033700, Potri.001G342500, Potri.014G115100, Potri.019G099000, Potri.010G127500, Potri.001G262100, Potri.015G068300, Potri.005G093900]	0.00685398
03010 Ribosome	03010 Ribosome	A09120 Genetic Information Processing	5	28	457	10709	0.00603153	4.18451	[Potri.015G033700, Potri.001G342500, Potri.014G115100, Potri.019G099000, Potri.001G262100]	0.0246744
03011 Ribosome	03011 Ribosome	A09180 Brite Hierarchies	5	28	484	10709	0.00766267	3.95108	[Potri.015G033700, Potri.001G342500, Potri.014G115100, Potri.019G099000, Potri.001G262100]	0.028735
A09140 Cellular Processes	Cellular Processes	A09140 Cellular Processes	5	28	484	10709	0.00766267	3.95108	[Potri.001G246900, Potri.001G004600, Potri.003G126800, Potri.004G177500, Potri.015G068300]	0.028735
B 09141 Transport and catabolism	Transport and catabolism	A09140 Cellular Processes	5	28	484	10709	0.00766267	3.95108	[Potri.001G246900, Potri.001G004600, Potri.003G126800, Potri.004G177500, Potri.015G068300]	0.028735
03036 Chromosome and associated proteins	Chromosome and associated proteins	A09180 Brite Hierarchies	6	28	792	10709	0.0148185	2.89746	[Potri.001G246900, Potri.005G072300, Potri.001G004600, Potri.003G126800, Potri.010G127500, Potri.015G068300]	0.0392255
B 09183 Protein families: signaling and cellular processes	Protein families: signaling and cellular processes	A09180 Brite Hierarchies	10	28	1832	10709	0.0140085	2.08769	[Potri.001G246900, Potri.005G072300, Potri.001G004600, Potri.012G094100, Potri.003G126800, Potri.014G115100, Potri.001G309500, Potri.004G177500, Potri.010G055400, Potri.015G068300]	0.039399

## Sheet: GO stably expressed genes
The results of GO enrichment analysis for stably expressed genes
Class	GO_Name	GO_ID	GO_Level	P_value	EnrichmentScore	HitsGenesCountsInSelectedSet	HitsGenesCountsInBackground	AllGenesCountsInSelectedSet	AllGenesCountsInBackground	GenesOfSelectedSetInGOterm	corrected p-value(BH method)
Biological process	macromolecule catabolic process	GO:0009057	5	5.32309e-10	6.76675	17	175	187	13026	Potri.011G084400,Potri.008G217300,Potri.008G148300,Potri.017G114000,Potri.010G093200,Potri.015G146500,Potri.002G080800,Potri.003G115500,Potri.011G044400,Potri.009G136900,Potri.003G106500,Potri.010G023800,Potri.017G089600,Potri.003G143500,Potri.004G132900,Potri.001G038000,Potri.001G087600,	2.3741e-07
Biological process	macromolecule metabolic process	GO:0043170	4	1.64272e-08	1.46609	119	5654	187	13026	Potri.006G044500,Potri.006G147500,Potri.011G084400,Potri.012G079000,Potri.016G004900,Potri.010G180600,Potri.009G036700,Potri.001G104700,Potri.008G199300,Potri.004G229200,Potri.007G107400,Potri.016G138100,Potri.009G159300,Potri.002G031400,Potri.019G032800,Potri.013G018300,Potri.006G009100,Potri.014G088900,Potri.006G084800,Potri.002G197600,Potri.002G105700,Potri.011G068100,Potri.008G217300,Potri.01…	1.83163e-06
Biological process	DNA recombination	GO:0006310	8	2.2112e-08	13.0608	9	48	187	13026	Potri.002G031400,Potri.009G144300,Potri.015G094100,Potri.015G080600,Potri.014G071900,Potri.016G091600,Potri.002G205900,Potri.006G125500,Potri.012G096300,	1.97239e-06
Biological process	protein catabolic process	GO:0030163	6	1.35283e-08	7.67416	13	118	187	13026	Potri.011G084400,Potri.008G217300,Potri.008G148300,Potri.017G114000,Potri.010G093200,Potri.015G146500,Potri.002G080800,Potri.003G115500,Potri.009G136900,Potri.010G023800,Potri.017G089600,Potri.004G132900,Potri.001G038000,	2.01121e-06
Biological process	ubiquitin-dependent protein catabolic process	GO:0006511	9	4.31364e-08	8.8073	11	87	187	13026	Potri.011G084400,Potri.008G217300,Potri.008G148300,Potri.017G114000,Potri.010G093200,Potri.015G146500,Potri.003G115500,Potri.010G023800,Potri.017G089600,Potri.004G132900,Potri.001G038000,	2.13765e-06
Biological process	modification-dependent protein catabolic process	GO:0019941	8	4.31364e-08	8.8073	11	87	187	13026	Potri.011G084400,Potri.008G217300,Potri.008G148300,Potri.017G114000,Potri.010G093200,Potri.015G146500,Potri.003G115500,Potri.010G023800,Potri.017G089600,Potri.004G132900,Potri.001G038000,	2.13765e-06
Biological process	modification-dependent macromolecule catabolic process	GO:0043632	7	4.31364e-08	8.8073	11	87	187	13026	Potri.011G084400,Potri.008G217300,Potri.008G148300,Potri.017G114000,Potri.010G093200,Potri.015G146500,Potri.003G115500,Potri.010G023800,Potri.017G089600,Potri.004G132900,Potri.001G038000,	2.13765e-06
Biological process	cellular localization	GO:0051641	3	3.84529e-08	4.80398	18	261	187	13026	Potri.010G211100,Potri.016G119900,Potri.019G003100,Potri.013G147600,Potri.003G189500,Potri.002G038000,Potri.003G148700,Potri.005G110600,Potri.010G001400,Potri.T010700,Potri.003G077100,Potri.001G091800,Potri.005G188000,Potri.008G049700,Potri.014G165400,Potri.001G343500,Potri.017G148800,Potri.005G123000,	2.14375e-06
Biological process	cellular protein catabolic process	GO:0044257	7	2.9435e-08	8.03743	12	104	187	13026	Potri.011G084400,Potri.008G217300,Potri.008G148300,Potri.017G114000,Potri.010G093200,Potri.015G146500,Potri.002G080800,Potri.003G115500,Potri.010G023800,Potri.017G089600,Potri.004G132900,Potri.001G038000,	2.188e-06
Biological process	proteolysis involved in cellular protein catabolic process	GO:0051603	7	2.9435e-08	8.03743	12	104	187	13026	Potri.011G084400,Potri.008G217300,Potri.008G148300,Potri.017G114000,Potri.010G093200,Potri.015G146500,Potri.002G080800,Potri.003G115500,Potri.010G023800,Potri.017G089600,Potri.004G132900,Potri.001G038000,	2.188e-06
Biological process	cellular process	GO:0009987	2	1.22328e-08	1.2665	160	8800	187	13026	Potri.008G017800,Potri.010G004100,Potri.014G178300,Potri.006G044500,Potri.006G147500,Potri.001G240200,Potri.010G211100,Potri.011G084400,Potri.012G079000,Potri.016G004900,Potri.010G180600,Potri.009G036700,Potri.015G041700,Potri.001G104700,Potri.016G119900,Potri.008G199300,Potri.019G003100,Potri.004G229200,Potri.010G087600,Potri.013G147600,Potri.007G107400,Potri.003G189500,Potri.008G189500,Potri.01…	2.72791e-06
Biological process	establishment of localization in cell	GO:0051649	4	1.24149e-07	5.02038	16	222	187	13026	Potri.010G211100,Potri.016G119900,Potri.019G003100,Potri.013G147600,Potri.003G189500,Potri.002G038000,Potri.003G148700,Potri.005G110600,Potri.010G001400,Potri.T010700,Potri.003G077100,Potri.008G049700,Potri.014G165400,Potri.001G343500,Potri.017G148800,Potri.005G123000,	4.61421e-06
Biological process	intracellular transport	GO:0046907	5	1.24149e-07	5.02038	16	222	187	13026	Potri.010G211100,Potri.016G119900,Potri.019G003100,Potri.013G147600,Potri.003G189500,Potri.002G038000,Potri.003G148700,Potri.005G110600,Potri.010G001400,Potri.T010700,Potri.003G077100,Potri.008G049700,Potri.014G165400,Potri.001G343500,Potri.017G148800,Potri.005G123000,	4.61421e-06
Biological process	cellular macromolecule catabolic process	GO:0044265	6	1.88394e-07	6.16021	13	147	187	13026	Potri.011G084400,Potri.008G217300,Potri.008G148300,Potri.017G114000,Potri.010G093200,Potri.015G146500,Potri.002G080800,Potri.003G115500,Potri.011G044400,Potri.010G023800,Potri.017G089600,Potri.004G132900,Potri.001G038000,	5.60158e-06
Biological process	catabolic process	GO:0009056	3	1.78801e-07	4.12304	19	321	187	13026	Potri.011G084400,Potri.008G217300,Potri.008G148300,Potri.017G114000,Potri.010G093200,Potri.015G146500,Potri.002G080800,Potri.003G115500,Potri.011G044400,Potri.009G136900,Potri.004G055600,Potri.002G104000,Potri.003G106500,Potri.010G023800,Potri.017G089600,Potri.003G143500,Potri.004G132900,Potri.001G038000,Potri.001G087600,	5.6961e-06
Biological process	organic substance catabolic process	GO:1901575	4	2.84207e-07	4.20752	18	298	187	13026	Potri.011G084400,Potri.008G217300,Potri.008G148300,Potri.017G114000,Potri.010G093200,Potri.015G146500,Potri.002G080800,Potri.003G115500,Potri.011G044400,Potri.009G136900,Potri.002G104000,Potri.003G106500,Potri.010G023800,Potri.017G089600,Potri.003G143500,Potri.004G132900,Potri.001G038000,Potri.001G087600,	7.92228e-06
Biological process	cellular macromolecule localization	GO:0070727	4	3.508e-07	4.97555	15	210	187	13026	Potri.010G211100,Potri.016G119900,Potri.019G003100,Potri.013G147600,Potri.003G189500,Potri.002G038000,Potri.003G148700,Potri.010G001400,Potri.T010700,Potri.001G091800,Potri.008G049700,Potri.014G165400,Potri.001G343500,Potri.017G148800,Potri.005G123000,	9.20335e-06
Biological process	cellular protein localization	GO:0034613	5	3.508e-07	4.97555	15	210	187	13026	Potri.010G211100,Potri.016G119900,Potri.019G003100,Potri.013G147600,Potri.003G189500,Potri.002G038000,Potri.003G148700,Potri.010G001400,Potri.T010700,Potri.001G091800,Potri.008G049700,Potri.014G165400,Potri.001G343500,Potri.017G148800,Potri.005G123000,	9.20335e-06
Biological process	intracellular protein transport	GO:0006886	7	5.63349e-07	5.15983	14	189	187	13026	Potri.010G211100,Potri.016G119900,Potri.019G003100,Potri.013G147600,Potri.003G189500,Potri.002G038000,Potri.003G148700,Potri.010G001400,Potri.T010700,Potri.008G049700,Potri.014G165400,Potri.001G343500,Potri.017G148800,Potri.005G123000,	1.32239e-05
Biological process	establishment of protein localization	GO:0045184	5	7.31039e-07	4.40523	16	253	187	13026	Potri.010G211100,Potri.016G119900,Potri.019G003100,Potri.013G147600,Potri.003G189500,Potri.002G038000,Potri.003G148700,Potri.005G110600,Potri.010G001400,Potri.T010700,Potri.001G091800,Potri.008G049700,Potri.014G165400,Potri.001G343500,Potri.017G148800,Potri.005G123000,	1.63022e-05
Biological process	organonitrogen compound catabolic process	GO:1901565	5	1.07859e-06	5.29562	13	171	187	13026	Potri.011G084400,Potri.008G217300,Potri.008G148300,Potri.017G114000,Potri.010G093200,Potri.015G146500,Potri.002G080800,Potri.003G115500,Potri.009G136900,Potri.010G023800,Potri.017G089600,Potri.004G132900,Potri.001G038000,	2.29071e-05
Biological process	protein localization	GO:0008104	4	1.16229e-06	4.25391	16	262	187	13026	Potri.010G211100,Potri.016G119900,Potri.019G003100,Potri.013G147600,Potri.003G189500,Potri.002G038000,Potri.003G148700,Potri.005G110600,Potri.010G001400,Potri.T010700,Potri.001G091800,Potri.008G049700,Potri.014G165400,Potri.001G343500,Potri.017G148800,Potri.005G123000,	2.35628e-05
Biological process	macromolecule localization	GO:0033036	3	1.30444e-06	3.98714	17	297	187	13026	Potri.010G211100,Potri.016G119900,Potri.019G003100,Potri.013G147600,Potri.003G189500,Potri.002G038000,Potri.003G148700,Potri.005G110600,Potri.010G001400,Potri.T010700,Potri.009G049200,Potri.001G091800,Potri.008G049700,Potri.014G165400,Potri.001G343500,Potri.017G148800,Potri.005G123000,	2.52947e-05
Biological process	nitrogen compound metabolic process	GO:0006807	3	1.55038e-06	1.36832	119	6058	187	13026	Potri.006G044500,Potri.006G147500,Potri.011G084400,Potri.012G079000,Potri.016G004900,Potri.010G180600,Potri.009G036700,Potri.001G104700,Potri.008G199300,Potri.004G229200,Potri.010G087600,Potri.007G107400,Potri.008G189500,Potri.016G138100,Potri.009G159300,Potri.002G031400,Potri.019G032800,Potri.013G018300,Potri.006G009100,Potri.014G088900,Potri.006G084800,Potri.002G197600,Potri.002G105700,Potri.01…	2.88111e-05
Biological process	vesicle-mediated transport	GO:0016192	5	1.69662e-06	5.08736	13	178	187	13026	Potri.008G017800,Potri.010G211100,Potri.019G003100,Potri.013G147600,Potri.003G148700,Potri.006G272900,Potri.005G110600,Potri.003G077100,Potri.005G188000,Potri.008G049700,Potri.014G165400,Potri.001G343500,Potri.005G123000,	3.02676e-05
Biological process	protein transport	GO:0015031	6	2.00831e-06	4.33554	15	241	187	13026	Potri.010G211100,Potri.016G119900,Potri.019G003100,Potri.013G147600,Potri.003G189500,Potri.002G038000,Potri.003G148700,Potri.005G110600,Potri.010G001400,Potri.T010700,Potri.008G049700,Potri.014G165400,Potri.001G343500,Potri.017G148800,Potri.005G123000,	3.44502e-05
Biological process	cellular catabolic process	GO:0044248	4	2.4886e-06	4.55705	14	214	187	13026	Potri.011G084400,Potri.008G217300,Potri.008G148300,Potri.017G114000,Potri.010G093200,Potri.015G146500,Potri.002G080800,Potri.003G115500,Potri.011G044400,Potri.004G055600,Potri.010G023800,Potri.017G089600,Potri.004G132900,Potri.001G038000,	4.1108e-05
Biological process	DNA repair	GO:0006281	8	2.09723e-05	4.35361	12	192	187	13026	Potri.007G107400,Potri.002G031400,Potri.017G114000,Potri.009G144300,Potri.015G094100,Potri.015G080600,Potri.014G071900,Potri.016G091600,Potri.002G205900,Potri.006G125500,Potri.012G096300,Potri.001G038000,	0.000334059
Biological process	nitrogen compound transport	GO:0071705	5	2.45333e-05	3.34692	16	333	187	13026	Potri.010G211100,Potri.016G119900,Potri.019G003100,Potri.013G147600,Potri.003G189500,Potri.002G038000,Potri.003G148700,Potri.005G110600,Potri.010G001400,Potri.T010700,Potri.009G049200,Potri.008G049700,Potri.014G165400,Potri.001G343500,Potri.017G148800,Potri.005G123000,	0.000364728
Biological process	cellular response to DNA damage stimulus	GO:0006974	5	2.4469e-05	4.28663	12	195	187	13026	Potri.007G107400,Potri.002G031400,Potri.017G114000,Potri.009G144300,Potri.015G094100,Potri.015G080600,Potri.014G071900,Potri.016G091600,Potri.002G205900,Potri.006G125500,Potri.012G096300,Potri.001G038000,	0.000376317
Biological process	DNA metabolic process	GO:0006259	7	2.87965e-05	3.92013	13	231	187	13026	Potri.007G107400,Potri.002G031400,Potri.017G114000,Potri.009G144300,Potri.015G094100,Potri.011G044400,Potri.015G080600,Potri.014G071900,Potri.016G091600,Potri.002G205900,Potri.006G125500,Potri.012G096300,Potri.001G038000,	0.000414297
Biological process	proteolysis	GO:0006508	6	3.38638e-05	2.55116	23	628	187	13026	Potri.011G084400,Potri.013G018300,Potri.014G088900,Potri.002G105700,Potri.008G217300,Potri.002G184300,Potri.008G148300,Potri.005G197000,Potri.017G114000,Potri.010G093200,Potri.015G146500,Potri.007G008100,Potri.002G080800,Potri.003G115500,Potri.004G082900,Potri.012G131100,Potri.012G142200,Potri.007G004600,Potri.004G084800,Potri.010G023800,Potri.017G089600,Potri.004G132900,Potri.001G038000,	0.000471977
Biological process	cellular response to stress	GO:0033554	4	3.63858e-05	4.1177	12	203	187	13026	Potri.007G107400,Potri.002G031400,Potri.017G114000,Potri.009G144300,Potri.015G094100,Potri.015G080600,Potri.014G071900,Potri.016G091600,Potri.002G205900,Potri.006G125500,Potri.012G096300,Potri.001G038000,	0.000491759
Biological process	cellular macromolecule metabolic process	GO:0044260	5	4.06202e-05	1.3868	96	4822	187	13026	Potri.006G044500,Potri.006G147500,Potri.011G084400,Potri.012G079000,Potri.016G004900,Potri.010G180600,Potri.009G036700,Potri.001G104700,Potri.008G199300,Potri.007G107400,Potri.016G138100,Potri.009G159300,Potri.002G031400,Potri.019G032800,Potri.006G009100,Potri.014G088900,Potri.006G084800,Potri.011G068100,Potri.008G217300,Potri.013G075300,Potri.006G239900,Potri.005G145900,Potri.017G032000,Potri.01…	0.000517618
Biological process	primary metabolic process	GO:0044238	3	4.03603e-05	1.26814	127	6976	187	13026	Potri.014G178300,Potri.006G044500,Potri.006G147500,Potri.011G084400,Potri.012G079000,Potri.016G004900,Potri.010G180600,Potri.009G036700,Potri.001G104700,Potri.008G199300,Potri.004G229200,Potri.010G087600,Potri.007G107400,Potri.008G189500,Potri.018G089800,Potri.016G138100,Potri.009G159300,Potri.002G031400,Potri.019G032800,Potri.013G018300,Potri.006G009100,Potri.014G088900,Potri.008G021100,Potri.00…	0.000529432
Biological process	organic substance transport	GO:0071702	5	8.11592e-05	3.0286	16	368	187	13026	Potri.010G211100,Potri.016G119900,Potri.019G003100,Potri.013G147600,Potri.003G189500,Potri.002G038000,Potri.003G148700,Potri.005G110600,Potri.010G001400,Potri.T010700,Potri.009G049200,Potri.008G049700,Potri.014G165400,Potri.001G343500,Potri.017G148800,Potri.005G123000,	0.00100547
Biological process	protein metabolic process	GO:0019538	5	0.000125134	1.45565	75	3589	187	13026	Potri.006G044500,Potri.006G147500,Potri.011G084400,Potri.012G079000,Potri.016G004900,Potri.010G180600,Potri.001G104700,Potri.009G159300,Potri.013G018300,Potri.014G088900,Potri.006G084800,Potri.002G105700,Potri.008G217300,Potri.013G075300,Potri.006G239900,Potri.002G184300,Potri.005G145900,Potri.017G032000,Potri.014G112400,Potri.016G110700,Potri.004G064400,Potri.008G148300,Potri.005G197000,Potri.01…	0.00150837
Biological process	cellular metabolic process	GO:0044237	3	0.000199981	1.27012	115	6307	187	13026	Potri.014G178300,Potri.006G044500,Potri.006G147500,Potri.011G084400,Potri.012G079000,Potri.016G004900,Potri.010G180600,Potri.009G036700,Potri.001G104700,Potri.008G199300,Potri.004G229200,Potri.010G087600,Potri.007G107400,Potri.008G189500,Potri.016G138100,Potri.009G159300,Potri.002G031400,Potri.019G032800,Potri.006G009100,Potri.014G088900,Potri.008G021100,Potri.006G084800,Potri.002G197600,Potri.01…	0.00234715
Biological process	nucleic acid metabolic process	GO:0090304	6	0.000242671	1.656	47	1977	187	13026	Potri.009G036700,Potri.008G199300,Potri.004G229200,Potri.007G107400,Potri.016G138100,Potri.009G159300,Potri.002G031400,Potri.019G032800,Potri.006G009100,Potri.002G197600,Potri.011G068100,Potri.014G112400,Potri.016G110700,Potri.001G269900,Potri.001G294900,Potri.017G114000,Potri.003G044700,Potri.002G150700,Potri.009G144300,Potri.001G107500,Potri.010G114900,Potri.001G349400,Potri.015G094100,Potri.01…	0.00277516
Biological process	organic substance metabolic process	GO:0071704	3	0.000266744	1.2224	129	7351	187	13026	Potri.014G178300,Potri.006G044500,Potri.006G147500,Potri.011G084400,Potri.012G079000,Potri.016G004900,Potri.010G180600,Potri.009G036700,Potri.001G104700,Potri.008G199300,Potri.004G229200,Potri.010G087600,Potri.007G107400,Potri.008G189500,Potri.018G089800,Potri.016G138100,Potri.009G159300,Potri.002G031400,Potri.019G032800,Potri.013G018300,Potri.006G009100,Potri.014G088900,Potri.008G021100,Potri.00…	0.0029742
Biological process	organonitrogen compound metabolic process	GO:1901564	4	0.000508678	1.36683	81	4128	187	13026	Potri.006G044500,Potri.006G147500,Potri.011G084400,Potri.012G079000,Potri.016G004900,Potri.010G180600,Potri.001G104700,Potri.010G087600,Potri.008G189500,Potri.009G159300,Potri.013G018300,Potri.014G088900,Potri.006G084800,Potri.002G105700,Potri.008G217300,Potri.013G075300,Potri.006G239900,Potri.002G184300,Potri.005G145900,Potri.017G032000,Potri.014G112400,Potri.016G110700,Potri.004G064400,Potri.00…	0.00527605
Biological process	cellular protein metabolic process	GO:0044267	6	0.000508081	1.45928	64	3055	187	13026	Potri.006G044500,Potri.006G147500,Potri.011G084400,Potri.012G079000,Potri.016G004900,Potri.010G180600,Potri.001G104700,Potri.009G159300,Potri.014G088900,Potri.006G084800,Potri.008G217300,Potri.013G075300,Potri.006G239900,Potri.005G145900,Potri.017G032000,Potri.014G112400,Potri.016G110700,Potri.004G064400,Potri.008G148300,Potri.017G114000,Potri.010G093200,Potri.010G049100,Potri.015G146500,Potri.00…	0.00539533
Biological process	biological_process	GO:0008150	0	0.000556061	1.06823	182	11868	187	13026	Potri.008G017800,Potri.010G004100,Potri.014G178300,Potri.006G044500,Potri.006G147500,Potri.001G240200,Potri.010G211100,Potri.011G084400,Potri.012G079000,Potri.016G004900,Potri.010G180600,Potri.009G036700,Potri.015G041700,Potri.001G104700,Potri.016G119900,Potri.008G199300,Potri.019G003100,Potri.004G229200,Potri.010G087600,Potri.013G147600,Potri.007G107400,Potri.003G189500,Potri.008G189500,Potri.01…	0.00563643
Biological process	amino acid activation	GO:0043038	8	0.00061949	5.72529	6	73	187	13026	Potri.009G159300,Potri.014G112400,Potri.009G169700,Potri.006G085400,Potri.008G145600,Potri.009G116100,	0.00563862
Biological process	tRNA aminoacylation	GO:0043039	10	0.00061949	5.72529	6	73	187	13026	Potri.009G159300,Potri.014G112400,Potri.009G169700,Potri.006G085400,Potri.008G145600,Potri.009G116100,	0.00563862
Biological process	Golgi vesicle transport	GO:0048193	6	0.000600024	7.25602	5	48	187	13026	Potri.010G211100,Potri.019G003100,Potri.003G077100,Potri.008G049700,Potri.001G343500,	0.0059469
Biological process	nucleobase-containing compound metabolic process	GO:0006139	5	0.00116125	1.52581	49	2237	187	13026	Potri.009G036700,Potri.008G199300,Potri.004G229200,Potri.007G107400,Potri.008G189500,Potri.016G138100,Potri.009G159300,Potri.002G031400,Potri.019G032800,Potri.006G009100,Potri.002G197600,Potri.011G068100,Potri.014G112400,Potri.016G110700,Potri.001G269900,Potri.001G294900,Potri.017G114000,Potri.003G044700,Potri.002G150700,Potri.009G144300,Potri.001G107500,Potri.010G114900,Potri.001G349400,Potri.01…	0.00977207
Biological process	mRNA processing	GO:0006397	9	0.00146756	4.85984	6	86	187	13026	Potri.004G229200,Potri.002G197600,Potri.016G110700,Potri.007G137400,Potri.009G049200,Potri.015G036600,	0.0119006
Biological process	protein modification by small protein conjugation	GO:0032446	9	0.00196773	3.96426	7	123	187	13026	Potri.010G180600,Potri.017G032000,Potri.010G031900,Potri.008G171600,Potri.008G077100,Potri.017G089600,Potri.001G238500,	0.0156715
Biological process	heterocycle metabolic process	GO:0046483	4	0.00212351	1.4758	50	2360	187	13026	Potri.009G036700,Potri.008G199300,Potri.004G229200,Potri.007G107400,Potri.008G189500,Potri.016G138100,Potri.009G159300,Potri.002G031400,Potri.019G032800,Potri.006G009100,Potri.002G197600,Potri.011G068100,Potri.014G112400,Potri.016G110700,Potri.001G269900,Potri.001G294900,Potri.017G114000,Potri.003G044700,Potri.002G150700,Potri.011G166800,Potri.009G144300,Potri.001G107500,Potri.010G114900,Potri.00…	0.0166156
Biological process	cellular aromatic compound metabolic process	GO:0006725	4	0.00216264	1.47455	50	2362	187	13026	Potri.009G036700,Potri.008G199300,Potri.004G229200,Potri.007G107400,Potri.008G189500,Potri.016G138100,Potri.009G159300,Potri.002G031400,Potri.019G032800,Potri.006G009100,Potri.002G197600,Potri.011G068100,Potri.014G112400,Potri.016G110700,Potri.001G269900,Potri.001G294900,Potri.017G114000,Potri.003G044700,Potri.002G150700,Potri.011G166800,Potri.009G144300,Potri.001G107500,Potri.010G114900,Potri.00…	0.01663
Biological process	protein modification by small protein conjugation or removal	GO:0070647	8	0.00318883	3.63884	7	134	187	13026	Potri.010G180600,Potri.017G032000,Potri.010G031900,Potri.008G171600,Potri.008G077100,Potri.017G089600,Potri.001G238500,	0.022939
Biological process	mRNA metabolic process	GO:0016071	8	0.00331604	4.13808	6	101	187	13026	Potri.004G229200,Potri.002G197600,Potri.016G110700,Potri.007G137400,Potri.009G049200,Potri.015G036600,	0.0234755
Biological process	organic cyclic compound metabolic process	GO:1901360	4	0.00383248	1.43506	50	2427	187	13026	Potri.009G036700,Potri.008G199300,Potri.004G229200,Potri.007G107400,Potri.008G189500,Potri.016G138100,Potri.009G159300,Potri.002G031400,Potri.019G032800,Potri.006G009100,Potri.002G197600,Potri.011G068100,Potri.014G112400,Potri.016G110700,Potri.001G269900,Potri.001G294900,Potri.017G114000,Potri.003G044700,Potri.002G150700,Potri.011G166800,Potri.009G144300,Potri.001G107500,Potri.010G114900,Potri.00…	0.0267076
Biological process	protein ubiquitination	GO:0016567	10	0.00651241	3.60299	6	116	187	13026	Potri.010G180600,Potri.017G032000,Potri.008G171600,Potri.008G077100,Potri.017G089600,Potri.001G238500,	0.0427138
Biological process	ncRNA metabolic process	GO:0034660	8	0.0100691	2.93738	7	166	187	13026	Potri.009G159300,Potri.014G112400,Potri.001G294900,Potri.009G169700,Potri.006G085400,Potri.008G145600,Potri.009G116100,	0.0641549
Biological process	tRNA metabolic process	GO:0006399	9	0.0119227	3.16626	6	132	187	13026	Potri.009G159300,Potri.014G112400,Potri.009G169700,Potri.006G085400,Potri.008G145600,Potri.009G116100,	0.0728429
Biological process	polysaccharide metabolic process	GO:0005976	5	0.0123458	3.62801	5	96	187	13026	Potri.015G089300,Potri.003G106500,Potri.003G143500,Potri.001G011900,Potri.001G087600,	0.0734163
Biological process	protein dephosphorylation	GO:0006470	8	0.0160709	2.96416	6	141	187	13026	Potri.016G110700,Potri.013G115400,Potri.006G267600,Potri.003G044200,Potri.010G091500,Potri.015G043000,	0.0787649
Biological process	dephosphorylation	GO:0016311	6	0.0160709	2.96416	6	141	187	13026	Potri.016G110700,Potri.013G115400,Potri.006G267600,Potri.003G044200,Potri.010G091500,Potri.015G043000,	0.0787649
Biological process	cellular protein modification process	GO:0006464	7	0.0139348	1.36642	46	2345	187	13026	Potri.006G044500,Potri.006G147500,Potri.012G079000,Potri.016G004900,Potri.010G180600,Potri.001G104700,Potri.006G084800,Potri.013G075300,Potri.006G239900,Potri.005G145900,Potri.017G032000,Potri.016G110700,Potri.004G064400,Potri.010G049100,Potri.010G031900,Potri.015G040300,Potri.013G032200,Potri.007G124000,Potri.013G115400,Potri.010G070400,Potri.001G349300,Potri.007G127500,Potri.008G171600,Potri.00…	0.081775
Biological process	protein modification process	GO:0036211	6	0.0139348	1.36642	46	2345	187	13026	Potri.006G044500,Potri.006G147500,Potri.012G079000,Potri.016G004900,Potri.010G180600,Potri.001G104700,Potri.006G084800,Potri.013G075300,Potri.006G239900,Potri.005G145900,Potri.017G032000,Potri.016G110700,Potri.004G064400,Potri.010G049100,Potri.010G031900,Potri.015G040300,Potri.013G032200,Potri.007G124000,Potri.013G115400,Potri.010G070400,Potri.001G349300,Potri.007G127500,Potri.008G171600,Potri.00…	0.081775
Biological process	macromolecule modification	GO:0043412	5	0.0204343	1.33566	46	2399	187	13026	Potri.006G044500,Potri.006G147500,Potri.012G079000,Potri.016G004900,Potri.010G180600,Potri.001G104700,Potri.006G084800,Potri.013G075300,Potri.006G239900,Potri.005G145900,Potri.017G032000,Potri.016G110700,Potri.004G064400,Potri.010G049100,Potri.010G031900,Potri.015G040300,Potri.013G032200,Potri.007G124000,Potri.013G115400,Potri.010G070400,Potri.001G349300,Potri.007G127500,Potri.008G171600,Potri.00…	0.0969543
Biological process	RNA processing	GO:0006396	8	0.0225947	2.32193	8	240	187	13026	Potri.004G229200,Potri.002G197600,Potri.016G110700,Potri.001G269900,Potri.001G294900,Potri.007G137400,Potri.009G049200,Potri.015G036600,	0.106076
Biological process	organelle organization	GO:0006996	5	0.0356156	2.01582	9	311	187	13026	Potri.010G004100,Potri.015G041700,Potri.001G337700,Potri.016G056200,Potri.001G292700,Potri.010G073600,Potri.003G077100,Potri.014G094900,Potri.001G343500,	0.117663
Biological process	RNA metabolic process	GO:0016070	7	0.0270443	1.38524	35	1760	187	13026	Potri.009G036700,Potri.008G199300,Potri.004G229200,Potri.007G107400,Potri.016G138100,Potri.009G159300,Potri.019G032800,Potri.006G009100,Potri.002G197600,Potri.011G068100,Potri.014G112400,Potri.016G110700,Potri.001G269900,Potri.001G294900,Potri.003G044700,Potri.002G150700,Potri.001G107500,Potri.010G114900,Potri.001G349400,Potri.009G169700,Potri.007G137400,Potri.006G085400,Potri.009G049200,Potri.00…	0.124348
Biological process	cellular nitrogen compound metabolic process	GO:0034641	4	0.0438083	1.24732	52	2904	187	13026	Potri.009G036700,Potri.008G199300,Potri.004G229200,Potri.007G107400,Potri.008G189500,Potri.016G138100,Potri.009G159300,Potri.002G031400,Potri.019G032800,Potri.006G009100,Potri.002G197600,Potri.011G068100,Potri.014G112400,Potri.016G110700,Potri.001G269900,Potri.001G294900,Potri.017G114000,Potri.003G044700,Potri.002G150700,Potri.011G166800,Potri.009G144300,Potri.001G107500,Potri.010G114900,Potri.00…	0.124449
Biological process	metabolic process	GO:0008152	2	0.0277636	1.10399	135	8518	187	13026	Potri.014G178300,Potri.006G044500,Potri.006G147500,Potri.011G084400,Potri.012G079000,Potri.016G004900,Potri.010G180600,Potri.009G036700,Potri.001G104700,Potri.008G199300,Potri.004G229200,Potri.010G087600,Potri.007G107400,Potri.008G189500,Potri.018G089800,Potri.016G138100,Potri.004G177500,Potri.009G159300,Potri.002G031400,Potri.019G032800,Potri.005G045200,Potri.013G018300,Potri.006G009100,Potri.01…	0.126353
Biological process	cellular amino acid metabolic process	GO:0006520	7	0.0463978	2.13862	7	228	187	13026	Potri.010G087600,Potri.009G159300,Potri.014G112400,Potri.009G169700,Potri.006G085400,Potri.008G145600,Potri.009G116100,	0.130971
Cellular component	intracellular protein-containing complex	GO:0140535	3	9.81158e-07	5.14174	13	147	85	4942	Potri.009G036700,Potri.002G139900,Potri.006G231000,Potri.002G080800,Potri.014G052100,Potri.003G034300,Potri.007G137400,Potri.009G049200,Potri.009G136900,Potri.014G157000,Potri.017G089600,Potri.012G065600,Potri.010G159200,	0.000131475
Cellular component	protein-containing complex	GO:0032991	2	1.23941e-05	1.98725	35	1024	85	4942	Potri.008G017800,Potri.010G199000,Potri.001G240200,Potri.010G211100,Potri.009G036700,Potri.019G003100,Potri.007G107400,Potri.002G139900,Potri.004G177500,Potri.001G345200,Potri.001G337700,Potri.001G292700,Potri.010G073600,Potri.006G231000,Potri.002G080800,Potri.006G272900,Potri.014G052100,Potri.010G114900,Potri.002G233500,Potri.003G034300,Potri.015G089300,Potri.005G110600,Potri.007G137400,Potri.00…	0.000830403
Cellular component	catalytic complex	GO:1902494	3	0.000152594	3.0486	14	267	85	4942	Potri.009G036700,Potri.001G345200,Potri.010G073600,Potri.006G231000,Potri.002G080800,Potri.003G034300,Potri.015G089300,Potri.009G136900,Potri.014G157000,Potri.017G089600,Potri.001G011900,Potri.017G073200,Potri.012G065600,Potri.010G159200,	0.00681586
Cellular component	cytoplasm	GO:0005737	3	0.000203674	2.06761	25	703	85	4942	Potri.008G017800,Potri.010G199000,Potri.010G211100,Potri.015G041700,Potri.019G003100,Potri.004G229200,Potri.009G159300,Potri.011G119700,Potri.001G345200,Potri.006G084800,Potri.014G112400,Potri.001G294900,Potri.006G272900,Potri.002G233500,Potri.010G001400,Potri.005G255000,Potri.004G055600,Potri.014G060900,Potri.001G034700,Potri.006G240300,Potri.009G116100,Potri.008G049700,Potri.001G343500,Potri.01…	0.00682308
Cellular component	membrane-bounded organelle	GO:0043227	4	0.00175015	1.58779	34	1245	85	4942	Potri.010G004100,Potri.010G211100,Potri.009G036700,Potri.015G041700,Potri.009G129700,Potri.019G003100,Potri.004G229200,Potri.007G107400,Potri.016G138100,Potri.011G119700,Potri.019G032800,Potri.001G345200,Potri.006G009100,Potri.006G084800,Potri.002G197600,Potri.001G292700,Potri.010G073600,Potri.010G114900,Potri.001G349400,Potri.010G001400,Potri.005G255000,Potri.002G223600,Potri.015G055500,Potri.01…	0.0167514
Cellular component	intracellular membrane-bounded organelle	GO:0043231	5	0.00172461	1.58907	34	1244	85	4942	Potri.010G004100,Potri.010G211100,Potri.009G036700,Potri.015G041700,Potri.009G129700,Potri.019G003100,Potri.004G229200,Potri.007G107400,Potri.016G138100,Potri.011G119700,Potri.019G032800,Potri.001G345200,Potri.006G009100,Potri.006G084800,Potri.002G197600,Potri.001G292700,Potri.010G073600,Potri.010G114900,Potri.001G349400,Potri.010G001400,Potri.005G255000,Potri.002G223600,Potri.015G055500,Potri.01…	0.0177767
Cellular component	endomembrane system	GO:0012505	3	0.000774857	3.07477	11	208	85	4942	Potri.010G211100,Potri.019G003100,Potri.011G119700,Potri.001G345200,Potri.006G084800,Potri.005G110600,Potri.005G255000,Potri.014G060900,Potri.006G240300,Potri.008G049700,Potri.001G343500,	0.0207662
Cellular component	transferase complex	GO:1990234	4	0.00127744	4.19576	7	97	85	4942	Potri.009G036700,Potri.015G089300,Potri.017G089600,Potri.001G011900,Potri.017G073200,Potri.012G065600,Potri.010G159200,	0.0285295
Cellular component	nuclear lumen	GO:0031981	6	0.00614516	3.59636	6	97	85	4942	Potri.010G004100,Potri.009G036700,Potri.010G073600,Potri.010G114900,Potri.012G065600,Potri.010G159200,	0.0433395
Cellular component	organelle membrane	GO:0031090	4	0.00947983	2.49176	9	210	85	4942	Potri.010G211100,Potri.015G041700,Potri.019G003100,Potri.001G345200,Potri.006G084800,Potri.014G060900,Potri.006G240300,Potri.008G049700,Potri.001G343500,	0.0577408
Cellular component	endoplasmic reticulum	GO:0005783	6	0.0206662	2.76863	6	126	85	4942	Potri.011G119700,Potri.001G345200,Potri.006G084800,Potri.005G255000,Potri.014G060900,Potri.006G240300,	0.062938
Cellular component	intracellular organelle lumen	GO:0070013	5	0.0131646	3.06006	6	114	85	4942	Potri.010G004100,Potri.009G036700,Potri.010G073600,Potri.010G114900,Potri.012G065600,Potri.010G159200,	0.0678485
Cellular component	organelle lumen	GO:0043233	4	0.0131646	3.06006	6	114	85	4942	Potri.010G004100,Potri.009G036700,Potri.010G073600,Potri.010G114900,Potri.012G065600,Potri.010G159200,	0.0678485
Cellular component	membrane-enclosed lumen	GO:0031974	3	0.0131646	3.06006	6	114	85	4942	Potri.010G004100,Potri.009G036700,Potri.010G073600,Potri.010G114900,Potri.012G065600,Potri.010G159200,	0.0678485
Cellular component	nucleus	GO:0005634	6	0.0235477	1.52638	22	838	85	4942	Potri.010G004100,Potri.009G036700,Potri.009G129700,Potri.004G229200,Potri.007G107400,Potri.016G138100,Potri.019G032800,Potri.006G009100,Potri.002G197600,Potri.001G292700,Potri.010G073600,Potri.010G114900,Potri.001G349400,Potri.010G001400,Potri.002G223600,Potri.015G055500,Potri.003G097700,Potri.006G116700,Potri.014G161100,Potri.012G065600,Potri.010G159200,Potri.015G036600,	0.0701197
Cellular component	bounding membrane of organelle	GO:0098588	5	0.0303131	2.85006	5	102	85	4942	Potri.010G211100,Potri.015G041700,Potri.019G003100,Potri.008G049700,Potri.001G343500,	0.0883034
Cellular component	intracellular anatomical structure	GO:0005622	3	0.0452385	1.18749	52	2546	85	4942	Potri.008G017800,Potri.010G199000,Potri.010G004100,Potri.010G211100,Potri.009G036700,Potri.015G041700,Potri.009G129700,Potri.019G003100,Potri.004G229200,Potri.007G107400,Potri.016G138100,Potri.009G159300,Potri.011G119700,Potri.019G032800,Potri.002G038000,Potri.001G345200,Potri.001G337700,Potri.006G009100,Potri.006G084800,Potri.002G197600,Potri.001G292700,Potri.014G112400,Potri.001G294900,Potri.01…	0.116576
Molecular function	four-way junction helicase activity	GO:0009378	7	3.56645e-09	15.5675	9	32	319	17657	Potri.002G031400,Potri.009G144300,Potri.015G094100,Potri.015G080600,Potri.014G071900,Potri.016G091600,Potri.002G205900,Potri.006G125500,Potri.012G096300,	2.69862e-07
Molecular function	ubiquitin-like protein ligase binding	GO:0044389	5	1.81148e-09	27.6755	7	14	319	17657	Potri.011G084400,Potri.008G217300,Potri.008G148300,Potri.010G093200,Potri.003G115500,Potri.010G023800,Potri.004G132900,	4.11206e-07
Molecular function	ubiquitin protein ligase binding	GO:0031625	6	1.81148e-09	27.6755	7	14	319	17657	Potri.011G084400,Potri.008G217300,Potri.008G148300,Potri.010G093200,Potri.003G115500,Potri.010G023800,Potri.004G132900,	4.11206e-07
Molecular function	enzyme binding	GO:0019899	4	1.65406e-07	10.3783	9	48	319	17657	Potri.011G084400,Potri.016G119900,Potri.003G189500,Potri.008G217300,Potri.008G148300,Potri.010G093200,Potri.003G115500,Potri.010G023800,Potri.004G132900,	9.38681e-06
Molecular function	ubiquitin-like modifier activating enzyme activity	GO:0008641	5	2.28119e-07	20.7567	6	16	319	17657	Potri.009G075800,Potri.009G075700,Potri.010G031900,Potri.002G229100,Potri.015G099000,Potri.004G055600,	1.03566e-05
Molecular function	ligase activity, forming carbon-sulfur bonds	GO:0016877	4	2.28119e-07	20.7567	6	16	319	17657	Potri.009G075800,Potri.009G075700,Potri.010G031900,Potri.002G229100,Potri.015G099000,Potri.004G055600,	1.03566e-05
Molecular function	helicase activity	GO:0004386	4	9.52175e-07	5.87799	12	113	319	17657	Potri.004G052700,Potri.002G031400,Potri.009G144300,Potri.014G117900,Potri.015G094100,Potri.015G080600,Potri.016G068900,Potri.014G071900,Potri.016G091600,Potri.002G205900,Potri.006G125500,Potri.012G096300,	3.08777e-05
Molecular function	protein binding	GO:0005515	3	8.53483e-06	1.49598	99	3663	319	17657	Potri.010G245100,Potri.003G098400,Potri.011G156900,Potri.001G240200,Potri.011G084400,Potri.001G174600,Potri.005G046500,Potri.012G093500,Potri.007G123800,Potri.016G119900,Potri.004G153300,Potri.012G062700,Potri.003G189500,Potri.006G032200,Potri.007G019500,Potri.005G100200,Potri.014G193900,Potri.006G000500,Potri.005G045200,Potri.013G018300,Potri.016G056200,Potri.016G086600,Potri.004G004200,Potri.00…	0.000242176
Molecular function	DNA helicase activity	GO:0003678	6	2.05406e-05	5.93047	9	84	319	17657	Potri.002G031400,Potri.009G144300,Potri.015G094100,Potri.015G080600,Potri.014G071900,Potri.016G091600,Potri.002G205900,Potri.006G125500,Potri.012G096300,	0.000518079
Molecular function	ATP-dependent activity, acting on DNA	GO:0008094	5	5.06899e-05	5.29957	9	94	319	17657	Potri.002G031400,Potri.009G144300,Potri.015G094100,Potri.015G080600,Potri.014G071900,Potri.016G091600,Potri.002G205900,Potri.006G125500,Potri.012G096300,	0.00115066
Molecular function	ligase activity	GO:0016874	3	0.000164404	3.53305	12	188	319	17657	Potri.009G159300,Potri.009G075800,Potri.014G112400,Potri.009G075700,Potri.010G031900,Potri.002G229100,Potri.015G099000,Potri.009G169700,Potri.006G085400,Potri.004G055600,Potri.008G145600,Potri.009G116100,	0.00339271
Molecular function	catalytic activity, acting on a nucleic acid	GO:0140640	3	0.00024355	2.50398	19	420	319	17657	Potri.004G052700,Potri.009G159300,Potri.002G031400,Potri.014G112400,Potri.001G294900,Potri.009G144300,Potri.014G117900,Potri.015G094100,Potri.015G080600,Potri.009G169700,Potri.016G068900,Potri.006G085400,Potri.014G071900,Potri.008G145600,Potri.009G116100,Potri.016G091600,Potri.002G205900,Potri.006G125500,Potri.012G096300,	0.00460715
Molecular function	binding	GO:0005488	2	0.000393478	1.15992	214	10212	319	17657	Potri.011G050400,Potri.010G245100,Potri.005G105700,Potri.003G098400,Potri.010G199000,Potri.009G025700,Potri.011G156900,Potri.015G110800,Potri.001G240200,Potri.010G211100,Potri.011G084400,Potri.001G174600,Potri.005G056100,Potri.016G004900,Potri.005G046500,Potri.007G042500,Potri.012G093500,Potri.007G123800,Potri.018G004000,Potri.016G119900,Potri.008G199300,Potri.019G003100,Potri.004G229200,Potri.00…	0.00687073
Molecular function	catalytic activity, acting on DNA	GO:0140097	4	0.00101357	3.55828	9	140	319	17657	Potri.002G031400,Potri.009G144300,Potri.015G094100,Potri.015G080600,Potri.014G071900,Potri.016G091600,Potri.002G205900,Potri.006G125500,Potri.012G096300,	0.0164343
Molecular function	aminoacyl-tRNA ligase activity	GO:0004812	6	0.00204556	4.54941	6	73	319	17657	Potri.009G159300,Potri.014G112400,Potri.009G169700,Potri.006G085400,Potri.008G145600,Potri.009G116100,	0.0273142
Molecular function	ligase activity, forming carbon-oxygen bonds	GO:0016875	4	0.00204556	4.54941	6	73	319	17657	Potri.009G159300,Potri.014G112400,Potri.009G169700,Potri.006G085400,Potri.008G145600,Potri.009G116100,	0.0273142
Molecular function	RNA binding	GO:0003723	5	0.00756343	2.03497	15	408	319	17657	Potri.010G199000,Potri.005G056100,Potri.018G004000,Potri.004G229200,Potri.002G112200,Potri.010G167100,Potri.001G269900,Potri.002G233500,Potri.019G058700,Potri.007G137400,Potri.009G049200,Potri.014G172300,Potri.009G116100,Potri.006G116700,Potri.014G045000,	0.0715374
Molecular function	metallopeptidase activity	GO:0008237	5	0.0134621	3.54815	5	78	319	17657	Potri.014G088900,Potri.005G197000,Potri.012G131100,Potri.007G004600,Potri.004G084800,	0.113181
Molecular function	catalytic activity, acting on a tRNA	GO:0140101	5	0.0130819	3.1038	6	107	319	17657	Potri.009G159300,Potri.014G112400,Potri.009G169700,Potri.006G085400,Potri.008G145600,Potri.009G116100,	0.114215
Molecular function	phosphoprotein phosphatase activity	GO:0004721	7	0.0152769	2.70949	7	143	319	17657	Potri.016G110700,Potri.013G115400,Potri.006G267600,Potri.003G044200,Potri.010G091500,Potri.015G036600,Potri.015G043000,	0.123852
Molecular function	ATP-dependent activity	GO:0140657	2	0.0159165	1.78214	17	528	319	17657	Potri.004G052700,Potri.004G177500,Potri.002G031400,Potri.003G045700,Potri.009G144300,Potri.014G117900,Potri.015G094100,Potri.015G080600,Potri.016G068900,Potri.001G087300,Potri.014G071900,Potri.016G091600,Potri.002G205900,Potri.016G028000,Potri.006G125500,Potri.012G096300,Potri.010G254400,	0.124587
Molecular function	nucleic acid binding	GO:0003676	4	0.0185489	1.31509	56	2357	319	17657	Potri.011G050400,Potri.005G105700,Potri.010G199000,Potri.015G110800,Potri.005G056100,Potri.007G042500,Potri.018G004000,Potri.004G229200,Potri.002G157500,Potri.017G129900,Potri.016G138100,Potri.002G112200,Potri.004G040900,Potri.012G084600,Potri.016G061900,Potri.017G033400,Potri.010G167100,Potri.006G009100,Potri.001G292700,Potri.001G236900,Potri.007G044400,Potri.001G269900,Potri.013G087300,Potri.00…	0.127594
Molecular function	ubiquitin-like protein transferase activity	GO:0019787	4	0.0430227	2.35537	6	141	319	17657	Potri.010G180600,Potri.017G032000,Potri.008G171600,Potri.008G077100,Potri.017G089600,Potri.001G238500,	0.221958
Molecular function	ubiquitin-protein transferase activity	GO:0004842	5	0.0349118	2.47841	6	134	319	17657	Potri.010G180600,Potri.017G032000,Potri.008G171600,Potri.008G077100,Potri.017G089600,Potri.001G238500,	0.226428
Molecular function	phosphatase activity	GO:0016791	6	0.0476592	2.12889	7	182	319	17657	Potri.016G110700,Potri.013G115400,Potri.006G267600,Potri.003G044200,Potri.010G091500,Potri.015G036600,Potri.015G043000,	0.240414

## Sheet: KEGG stably expressed genes
The results of KEGG enrichment analysis for stably expressed genes
Term Name	name	MainClass	GeneHitsInSelectedSet	AllGenesInSelectedSet	GeneHitsInBackground	AllGenesInBackground	p-value	enrichFactor	GeneListInSelectedSets	corrected p-value(BH method)
B 09182 Protein families: genetic information processing	Protein families: genetic information processing	A09180 Brite Hierarchies	215	298	5317	10709	8.88e-16	1.45313	[Potri.011G050400, Potri.008G017800, Potri.005G105700, Potri.010G245100, Potri.003G098400, Potri.003G115500, Potri.003G151600, Potri.010G199000, Potri.010G004100, Potri.016G030400, Potri.010G254500, Potri.009G162500, Potri.019G133000, Potri.015G099000, Potri.002G233500, Potri.011G156900, Potri.003G034300, Potri.015G110800, Potri.005G179500, Potri.006G198300, Potri.009G014700, Potri.005G110600, Po…	1.04e-13
A09120 Genetic Information Processing	Genetic Information Processing	A09120 Genetic Information Processing	111	298	2065	10709	1.65e-13	1.93168	[Potri.011G050400, Potri.005G105700, Potri.003G098400, Potri.003G115500, Potri.009G120700, Potri.006G009100, Potri.006G065600, Potri.004G004200, Potri.016G030400, Potri.015G099000, Potri.007G030900, Potri.008G145600, Potri.003G034300, Potri.015G110800, Potri.013G093400, Potri.005G093900, Potri.001G209100, Potri.008G171600, Potri.010G211100, Potri.011G084400, Potri.001G314300, Potri.015G080600, Po…	9.68e-12
03041 Spliceosome	03041 Spliceosome	A09180 Brite Hierarchies	44	298	458	10709	3.66e-13	3.45239	[Potri.011G050400, Potri.004G075700, Potri.004G176200, Potri.005G101200, Potri.004G067300, Potri.003G218600, Potri.005G105700, Potri.001G098600, Potri.004G229200, Potri.007G137400, Potri.017G135500, Potri.009G162500, Potri.006G190900, Potri.001G208200, Potri.006G116700, Potri.011G156900, Potri.001G166100, Potri.006G032200, Potri.005G093900, Potri.003G217800, Potri.017G129900, Potri.014G104500, Po…	1.43e-11
A09180 Brite Hierarchies	Brite Hierarchies	A09180 Brite Hierarchies	264	298	7670	10709	6.94e-13	1.23692	[Potri.011G050400, Potri.008G017800, Potri.005G105700, Potri.010G245100, Potri.003G098400, Potri.003G115500, Potri.003G151600, Potri.010G199000, Potri.010G004100, Potri.014G178300, Potri.016G030400, Potri.010G254500, Potri.009G162500, Potri.019G133000, Potri.015G099000, Potri.002G233500, Potri.011G156900, Potri.011G109000, Potri.003G034300, Potri.015G110800, Potri.001G349300, Potri.005G179500, Po…	2.03e-11
03019 Messenger RNA biogenesis	Messenger RNA biogenesis	A09180 Brite Hierarchies	40	298	507	10709	1.97e-09	2.83521	[Potri.006G231000, Potri.001G098600, Potri.019G032800, Potri.007G044400, Potri.014G157000, Potri.006G065600, Potri.006G195600, Potri.002G157500, Potri.016G030400, Potri.007G137400, Potri.012G062700, Potri.012G060400, Potri.006G190900, Potri.001G208200, Potri.015G036600, Potri.018G126100, Potri.003G189500, Potri.001G166100, Potri.003G034300, Potri.015G110800, Potri.013G093400, Potri.005G093900, Po…	4.61e-08
B 09123 Folding, sorting and degradation	Folding, sorting and degradation	A09120 Genetic Information Processing	52	298	784	10709	2.81e-09	2.38353	[Potri.003G098400, Potri.017G114000, Potri.003G115500, Potri.019G003100, Potri.006G193600, Potri.006G065600, Potri.016G028000, Potri.004G004200, Potri.002G157500, Potri.015G099000, Potri.007G030900, Potri.010G093200, Potri.018G126100, Potri.001G091800, Potri.006G125500, Potri.017G148800, Potri.005G100200, Potri.017G014800, Potri.008G171600, Potri.010G211100, Potri.002G080800, Potri.009G136000, Po…	5.48e-08
04121 Ubiquitin system	Ubiquitin system	A09180 Brite Hierarchies	44	298	625	10709	9.6e-09	2.52991	[Potri.010G031900, Potri.003G000500, Potri.004G132900, Potri.010G245100, Potri.010G180600, Potri.003G115500, Potri.002G077000, Potri.002G138000, Potri.004G229300, Potri.006G193600, Potri.002G229100, Potri.001G197400, Potri.018G128100, Potri.012G036700, Potri.015G099000, Potri.007G030900, Potri.002G105700, Potri.001G334200, Potri.010G093200, Potri.004G055600, Potri.017G032000, Potri.002G051800, Po…	1.6e-07
03015 mRNA surveillance pathway	mRNA surveillance pathway	A09120 Genetic Information Processing	20	298	162	10709	2.18e-08	4.43657	[Potri.006G231000, Potri.017G129900, Potri.001G098600, Potri.001G209100, Potri.008G060800, Potri.007G044400, Potri.014G157000, Potri.015G068300, Potri.009G049200, Potri.007G137400, Potri.012G062700, Potri.001G236900, Potri.001G208200, Potri.015G036600, Potri.003G034300, Potri.009G037700, Potri.015G110800, Potri.013G093400, Potri.005G093900, Potri.016G110700]	3.18e-07
B 09121 Transcription	Transcription	A09120 Genetic Information Processing	29	298	355	10709	1.87e-07	2.93564	[Potri.011G050400, Potri.004G075700, Potri.004G176200, Potri.004G067300, Potri.003G218600, Potri.005G105700, Potri.006G009100, Potri.004G229200, Potri.007G137400, Potri.006G190900, Potri.001G101300, Potri.006G116700, Potri.007G107400, Potri.009G036700, Potri.001G107500, Potri.006G032200, Potri.005G093900, Potri.017G129900, Potri.008G171600, Potri.012G084600, Potri.007G028500, Potri.009G049200, Po…	2.43e-06
03040 Spliceosome	03040 Spliceosome	A09120 Genetic Information Processing	23	298	256	10709	7.1e-07	3.22865	[Potri.011G050400, Potri.004G075700, Potri.017G129900, Potri.004G176200, Potri.004G067300, Potri.003G218600, Potri.005G105700, Potri.004G229200, Potri.008G171600, Potri.012G084600, Potri.007G028500, Potri.009G049200, Potri.007G137400, Potri.004G040900, Potri.001G236900, Potri.006G190900, Potri.006G116700, Potri.013G010300, Potri.006G215200, Potri.014G117900, Potri.006G032200, Potri.006G010100, Po…	8.31e-06
B 09181 Protein families: metabolism	Protein families: metabolism	A09180 Brite Hierarchies	76	298	1760	10709	3.43e-05	1.55179	[Potri.001G115900, Potri.006G231000, Potri.005G105700, Potri.010G245100, Potri.001G098600, Potri.005G197000, Potri.006G229400, Potri.001G394300, Potri.010G004100, Potri.014G088900, Potri.014G178300, Potri.014G157000, Potri.006G084800, Potri.012G062700, Potri.011G145300, Potri.010G254500, Potri.012G060400, Potri.001G197400, Potri.002G105700, Potri.010G036700, Potri.008G145600, Potri.011G109000, Po…	0.000365
03051 Proteasome	03051 Proteasome	A09180 Brite Hierarchies	13	298	130	10709	6.53e-05	3.59362	[Potri.009G166000, Potri.005G100200, Potri.003G098400, Potri.017G114000, Potri.017G014800, Potri.002G080800, Potri.016G028000, Potri.001G314300, Potri.001G038000, Potri.009G136900, Potri.005G087100, Potri.002G031400, Potri.008G144100]	0.000637
01002 Peptidases and inhibitors	Peptidases and inhibitors	A09180 Brite Hierarchies	23	298	341	10709	7.92e-05	2.42385	[Potri.011G112800, Potri.001G115900, Potri.016G064100, Potri.005G179500, Potri.002G184300, Potri.006G198300, Potri.013G154600, Potri.010G245100, Potri.005G197000, Potri.007G008100, Potri.014G088900, Potri.004G084800, Potri.002G080800, Potri.012G142200, Potri.001G197400, Potri.007G004600, Potri.002G105700, Potri.006G270600, Potri.008G012600, Potri.003G033700, Potri.010G036700, Potri.007G071700, Po…	0.000713
04141 Protein processing in endoplasmic reticulum	Protein processing in endoplasmic reticulum	A09120 Genetic Information Processing	20	298	299	10709	0.000259	2.40376	[Potri.016G091600, Potri.009G166000, Potri.006G125500, Potri.017G148800, Potri.005G100200, Potri.017G114000, Potri.003G115500, Potri.019G003100, Potri.010G211100, Potri.006G193600, Potri.017G089600, Potri.008G049700, Potri.004G004200, Potri.015G080600, Potri.001G038000, Potri.008G217300, Potri.008G160900, Potri.010G023800, Potri.005G255000, Potri.010G111800]	0.00216526
04120 Ubiquitin mediated proteolysis	Ubiquitin mediated proteolysis	A09120 Genetic Information Processing	15	298	192	10709	0.000302	2.80752	[Potri.010G031900, Potri.004G132900, Potri.003G115500, Potri.008G171600, Potri.009G136000, Potri.011G084400, Potri.017G089600, Potri.015G099000, Potri.008G217300, Potri.007G030900, Potri.010G093200, Potri.010G023800, Potri.009G075700, Potri.013G130800, Potri.008G148300]	0.00220567
01009 Protein phosphatases and associated proteins	Protein phosphatases and associated proteins	A09180 Brite Hierarchies	22	298	348	10709	0.000285	2.27183	[Potri.006G231000, Potri.009G014700, Potri.003G218600, Potri.005G105700, Potri.001G098600, Potri.006G267600, Potri.004G211500, Potri.010G004100, Potri.008G060800, Potri.014G141800, Potri.015G043000, Potri.014G157000, Potri.015G068300, Potri.006G003100, Potri.012G062700, Potri.011G145300, Potri.010G254500, Potri.012G060400, Potri.019G052400, Potri.011G092200, Potri.003G034300, Potri.009G037700]	0.00222506
03013 Nucleocytoplasmic transport	Nucleocytoplasmic transport	A09120 Genetic Information Processing	11	298	123	10709	0.000624	3.21381	[Potri.009G049200, Potri.016G030400, Potri.007G137400, Potri.015G068600, Potri.001G236900, Potri.012G073600, Potri.017G129900, Potri.001G208200, Potri.003G189500, Potri.001G209100, Potri.005G093900]	0.00405365
03050 Proteasome	03050 Proteasome	A09120 Genetic Information Processing	9	298	86	10709	0.000623	3.76077	[Potri.001G314300, Potri.009G136900, Potri.003G098400, Potri.005G087100, Potri.017G014800, Potri.002G031400, Potri.002G080800, Potri.008G144100, Potri.016G028000]	0.00428841
03021 Transcription machinery	Transcription machinery	A09180 Brite Hierarchies	18	298	299	10709	0.00175358	2.16339	[Potri.010G114900, Potri.002G004800, Potri.003G097700, Potri.001G098600, Potri.006G009100, Potri.016G138100, Potri.010G004100, Potri.008G060800, Potri.012G065600, Potri.004G153300, Potri.014G161100, Potri.001G149900, Potri.001G101300, Potri.015G036600, Potri.007G107400, Potri.009G036700, Potri.001G107500, Potri.009G037700]	0.0107983
03022 Basal transcription factors	Basal transcription factors	A09120 Genetic Information Processing	6	298	54	10709	0.00371172	3.99292	[Potri.014G161100, Potri.001G101300, Potri.007G107400, Potri.009G036700, Potri.001G107500, Potri.006G009100]	0.0217135
03400 DNA repair and recombination proteins	DNA repair and recombination proteins	A09180 Brite Hierarchies	19	298	348	10709	0.00395013	1.96204	[Potri.005G046500, Potri.004G132900, Potri.009G014700, Potri.017G114000, Potri.009G120700, Potri.004G211500, Potri.008G171600, Potri.005G240000, Potri.011G084400, Potri.010G254500, Potri.007G137600, Potri.019G052400, Potri.001G101300, Potri.001G038000, Potri.010G093200, Potri.007G107400, Potri.011G092200, Potri.009G144300, Potri.008G148300]	0.0220079
03420 Nucleotide excision repair	Nucleotide excision repair	A09120 Genetic Information Processing	7	298	75	10709	0.00474498	3.35405	[Potri.007G137600, Potri.004G132900, Potri.001G101300, Potri.001G038000, Potri.017G114000, Potri.007G107400, Potri.011G084400]	0.0252347
04131 Membrane trafficking	Membrane trafficking	A09180 Brite Hierarchies	32	298	731	10709	0.00707761	1.57313	[Potri.008G017800, Potri.009G166000, Potri.014G071900, Potri.019G003100, Potri.004G004200, Potri.012G060400, Potri.009G076000, Potri.012G036700, Potri.002G254700, Potri.004G055600, Potri.002G105100, Potri.016G091600, Potri.006G095600, Potri.006G209600, Potri.006G125500, Potri.001G118900, Potri.005G110600, Potri.002G223600, Potri.017G041800, Potri.005G100200, Potri.005G020800, Potri.015G041700, Po…	0.0345034
00970 Aminoacyl-tRNA biosynthesis	Aminoacyl-tRNA biosynthesis	A09120 Genetic Information Processing	6	298	61	10709	0.00678961	3.53471	[Potri.006G085400, Potri.008G145600, Potri.014G112400, Potri.009G116100, Potri.009G169700, Potri.009G159300]	0.0345384
00510 N-Glycan biosynthesis	N-Glycan biosynthesis	A09100 Metabolism	5	298	56	10709	0.0193813	3.20859	[Potri.006G084800, Potri.006G130700, Potri.011G109000, Potri.001G394300, Potri.005G255000]	0.0907046
03018 RNA degradation	RNA degradation	A09120 Genetic Information Processing	8	298	131	10709	0.0298019	2.19458	[Potri.016G068900, Potri.016G061700, Potri.001G349400, Potri.018G126100, Potri.019G032800, Potri.006G065600, Potri.006G195600, Potri.002G157500]	0.134108
B 09122 Translation	Translation	A09120 Genetic Information Processing	33	298	860	10709	0.0364166	1.37895	[Potri.006G231000, Potri.012G073600, Potri.001G098600, Potri.009G116100, Potri.007G044400, Potri.014G157000, Potri.016G030400, Potri.005G145900, Potri.007G137400, Potri.012G062700, Potri.001G208200, Potri.015G036600, Potri.003G189500, Potri.008G145600, Potri.014G112400, Potri.003G034300, Potri.015G110800, Potri.013G093400, Potri.005G093900, Potri.016G110700, Potri.015G068600, Potri.002G139900, Po…	0.15217
03016 Transfer RNA biogenesis	Transfer RNA biogenesis	A09180 Brite Hierarchies	11	298	213	10709	0.0358962	1.85586	[Potri.015G068600, Potri.012G073600, Potri.006G085400, Potri.019G058700, Potri.008G145600, Potri.006G075300, Potri.014G112400, Potri.014G047300, Potri.009G116100, Potri.009G169700, Potri.009G159300]	0.15555
B 09107 Glycan biosynthesis and metabolism	Glycan biosynthesis and metabolism	A09100 Metabolism	8	298	141	10709	0.0431762	2.03894	[Potri.006G084800, Potri.006G130700, Potri.001G345200, Potri.011G109000, Potri.001G394300, Potri.005G255000, Potri.018G098700, Potri.006G044500]	0.168387
