# Supplementary material for: A protocol for identifying universal reference genes within a genus based on RNA-Seq data: a case study of poplar stem gene expression
Source: For Res (Fayettev). 2024 Jun 1;4:e021. doi: 10.48130/forres-0024-0017 (PMC11524287; doi:10.48130/forres-0024-0017)
Supplement: Supplementary file 1 — Supplementary data to this article can be found online. [file forres-0024-0017-S1.zip › 10.48130_forres-0024-0017-Suppl-DatasetS5.xlsx]

## Sheet: Delta CT
Expression stability ranking of reference genes in different Populus cultivars
Gene	Average of STDEV	Ranking
Potri.001G349400	1.1	1
Potri.005G110600	1.18	2
ATPase	1.23	3
Potri.011G084400	1.26	4
26S_PRS	1.28	5
Potri.004G064400	1.29	6
Potri.002G157500	1.31	7
Potri.003G045700	1.35	8
Potri.002G197600	1.45	9
PP2A-2	1.46	10
Potri.006G116700	1.49	11
Potri.008G217300	1.5	12
Potri.008G111700	1.52	13
CDPK	1.64	14
EIF4A	1.77	15
Potri.013G070001	1.78	16
PP2A-A2	1.97	17
Potri.001G197400	2.26	18
Expression stability ranking of reference genes in different stress treatments
Gene	Average of STDEV	Ranking
Potri.001G349400	1.18	1
Potri.008G111700	1.25	2
Potri.005G110600	1.28	3
CDPK	1.31	4
ATPase	1.38	5
PP2A-A2	1.41	6
Potri.011G084400	1.41	7
Potri.003G045700	1.42	8
Potri.002G197600	1.48	9
Potri.004G064400	1.52	10
Potri.002G157500	1.54	11
26S_PRS	1.55	12
Potri.008G217300	1.57	13
PP2A-2	1.64	14
Potri.001G197400	1.73	15
Potri.006G116700	1.75	16
EIF4A	1.84	17
Potri.013G070001	1.86	18

## Sheet: BestKeeper
Expression stability ranking of reference genes in different Populus cultivars
Gene	Stability value	Ranking
Potri.011G084400	0.556	1
Potri.002G157500	0.69	2
PP2A-2	0.69	3
Potri.001G349400	0.756	4
26S_PRS	0.797	5
Potri.005G110600	0.856	6
PP2A-A2	1.017	7
ATPase	1.023	8
Potri.002G197600	1.033	9
Potri.003G045700	1.091	10
Potri.004G064400	1.137	11
Potri.013G070001	1.153	12
Potri.008G111700	1.165	13
Potri.008G217300	1.189	14
EIF4A	1.257	15
Potri.006G116700	1.307	16
CDPK	1.477	17
Potri.001G197400	1.884	18
Expression stability ranking of reference genes in different stress treatments
Gene	Stability value	Ranking
Potri.001G349400	0.603	1
Potri.004G064400	0.677	2
Potri.011G084400	0.761	3
CDPK	0.801	4
ATPase	0.805	5
Potri.002G157500	0.824	6
Potri.005G110600	0.829	7
Potri.002G197600	0.902	8
Potri.008G111700	0.991	9
26S_PRS	1.017	10
Potri.006G116700	1.089	11
Potri.003G045700	1.112	12
EIF4A	1.226	13
PP2A-2	1.318	14
PP2A-A2	1.328	15
Potri.001G197400	1.393	16
Potri.008G217300	1.464	17
Potri.013G070001	1.484	18

## Sheet: Normfinder
Expression stability ranking of reference genes in different Populus cultivars
Gene	Stability value	Ranking
Potri.001G349400	0.221	1
Potri.005G110600	0.45	2
ATPase	0.605	3
Potri.011G084400	0.674	4
26S_PRS	0.701	5
Potri.004G064400	0.73	6
Potri.002G157500	0.786	7
Potri.003G045700	0.84	8
Potri.002G197600	0.998	9
PP2A-2	1.006	10
Potri.008G217300	1.079	11
Potri.006G116700	1.088	12
Potri.008G111700	1.099	13
CDPK	1.274	14
Potri.013G070001	1.462	15
EIF4A	1.487	16
PP2A-A2	1.694	17
Potri.001G197400	2.049	18
Expression stability ranking of reference genes in different stress treatments
Gene	Stability value	Ranking
Potri.001G349400	0.467	1
Potri.008G111700	0.617	2
Potri.005G110600	0.701	3
CDPK	0.75	4
ATPase	0.874	5
Potri.011G084400	0.931	6
PP2A-A2	0.942	7
Potri.003G045700	0.961	8
Potri.002G197600	1.024	9
Potri.004G064400	1.103	10
Potri.002G157500	1.125	11
26S_PRS	1.132	12
Potri.008G217300	1.222	13
PP2A-2	1.299	14
Potri.006G116700	1.416	15
Potri.001G197400	1.444	16
Potri.013G070001	1.533	17
EIF4A	1.548	18

## Sheet: Genorm
Expression stability ranking of reference genes in different Populus cultivars
Gene	Stability value	Ranking
Potri.002G157500 | Potri.011G084400	0.51	1
Potri.001G349400	0.638	2
Potri.005G110600	0.732	3
26S_PRS	0.794	4
ATPase	0.84	5
Potri.004G064400	0.896	6
Potri.003G045700	0.959	7
PP2A-2	1.012	8
Potri.002G197600	1.059	9
Potri.008G217300	1.097	10
Potri.006G116700	1.139	11
Potri.008G111700	1.173	12
CDPK	1.219	13
EIF4A	1.271	14
Potri.013G070001	1.325	15
PP2A-A2	1.395	16
Potri.001G197400	1.491	17
Expression stability ranking of reference genes in different stress treatments
Gene	Stability value	Ranking
Potri.001G349400	0.467	1
Potri.008G111700	0.617	2
Potri.005G110600	0.701	3
CDPK	0.75	4
ATPase	0.874	5
Potri.011G084400	0.931	6
PP2A-A2	0.942	7
Potri.003G045700	0.961	8
Potri.002G197600	1.024	9
Potri.004G064400	1.103	10
Potri.002G157500	1.125	11
26S_PRS	1.132	12
Potri.008G217300	1.222	13
PP2A-2	1.299	14
Potri.006G116700	1.416	15
Potri.001G197400	1.444	16
Potri.013G070001	1.533	17
EIF4A	1.548	18
