# Supplementary material for: A protocol for identifying universal reference genes within a genus based on RNA-Seq data: a case study of poplar stem gene expression
Source: For Res (Fayettev). 2024 Jun 1;4:e021. doi: 10.48130/forres-0024-0017 (PMC11524287; doi:10.48130/forres-0024-0017)
Supplement: Supplementary file 1 — Supplementary data to this article can be found online. [file forres-0024-0017-S1.zip › 10.48130_forres-0024-0017-Suppl-DatasetS6.xlsx]

## Sheet: drought stress
Photosynthetic attributes of poplar leaves under drought stress
	Time points	R1	R2	R3
Chlorophyll a	5 days	24.5768	28.6339	25.6522
	10 days	22.1346	26.233	24.1253
	15 days	6.93823	6.29105	4.33715
	Control	29.9202	32.1571	30.8731
Chlorophyll b	5 days	4.05385	5.75126	7.03884
	10 days	4.69006	3.20409	3.05381
	15 days	1.58319	1.9641	1.76019
	Control	6.93823	6.29105	6.33715
Intercellular CO2 (Ci)	5 days	300.146	308.293	301.672
	10 days	328.796	298.548	295.167
	15 days	263.922	245.612	271.609
	Control	546.427	504.968	484.214
Net photosynthetic rate (Pn)	5 days	2.60284	3.12441	2.8774
	10 days	2.36841	2.80518	2.59116
	15 days	1.7156	1.57818	1.82518
	Control	7.03823	6.29105	6.33715
Stomatal conductance (gs)	5 days	0.443701	0.527177	0.536039
	10 days	0.353638	0.307639	0.42781
	15 days	0.218678	0.164136	0.153825
	Control	0.882116	0.833487	0.808736
Transpiration rate (Tr)	5 days	6.61581	7.56315	5.84982
	10 days	4.0712	6.28692	4.0179
	15 days	3.56548	2.68941	1.74314
	Control	9.30668	11.1488	9.52981

## Sheet: salt stress
Photosynthetic attributes of poplar leaves under salt stress
	Time points	R1	R2	R3
Chlorophyll a	2 days	29.2274	26.8542	27.1472
	4 days	20.2053	19.0374	24.9448
	6 days	16.4265	13.9677	14.2138
	Control	35.8821	33.8335	33.8087
Chlorophyll b	2 days	10.0941	7.11101	8.1076
	4 days	4.88212	6.83349	5.80874
	6 days	1.4105	2.46232	1.75966
	Control	10.3396	7.36584	11.3348
Intercellular CO2 (Ci)	2 days	440.547	415.809	400.728
	4 days	340.877	341.896	337.475
	6 days	319.026	285.583	307.287
	Control	546.427	504.968	484.214
Net photosynthetic rate (Pn)	2 days	4.73395	4.08454	4.45013
	4 days	3.47161	2.91245	3.3068
	6 days	1.61532	2.00509	1.84684
	Control	6.93823	7.29105	8.33715
Stomatal conductance (gs)	2 days	0.433864	0.458401	0.444729
	4 days	0.375716	0.398051	0.340447
	6 days	0.414113	0.375187	0.387864
	Control	0.882116	0.833487	0.808736
Transpiration rate (Tr)	2 days	4.27781	3.86241	4.4509
	4 days	1.48873	1.48771	1.43439
	6 days	1.34351	1.23096	1.1592
	Control	9.30668	11.1488	9.52981

## Sheet: shade stress
Photosynthetic characteristics of poplar leaves shade stress
	Time points	R1	R2	R3
Chlorophyll a	5 days	36.0067	35.1488	34.0298
	10 days	29.2272	29.0794	32.1271
	15 days	7.26845	4.69415	5.92046
	Control	32.8067	33.9488	32.9298
Chlorophyll b	5 days	5.85385	7.75126	6.93884
	10 days	5.69006	5.80409	5.75381
	15 days	2.18319	3.0641	1.66019
	Control	8.33823	5.29105	6.13715
Intercellular CO2 (Ci)	5 days	424.731	402.434	425.088
	10 days	420.256	398.272	390.813
	15 days	130.279	164.36	170.288
	Control	546.427	504.968	484.214
Net photosynthetic rate (Pn)	5 days	5.92283	5.87987	7.79902
	10 days	6.87716	4.53092	4.99264
	15 days	1.91811	1.64226	1.75432
	Control	6.93823	7.29105	8.33715
Stomatal conductance (gs)	5 days	0.559989	0.591201	0.75014
	10 days	0.637977	0.640952	0.693294
	15 days	0.220402	0.257264	0.222124
	Control	0.882116	0.833487	0.808736
Transpiration rate (Tr)	5 days	8.73133	7.32178	8.40855
	10 days	6.47491	8.21189	6.52914
	15 days	2.81848	2.50577	2.58798
	Control	9.30668	11.1488	9.52981
