# Supplementary material for: A protocol for identifying universal reference genes within a genus based on RNA-Seq data: a case study of poplar stem gene expression
Source: For Res (Fayettev). 2024 Jun 1;4:e021. doi: 10.48130/forres-0024-0017 (PMC11524287; doi:10.48130/forres-0024-0017)
Supplement: Supplementary file 1 — Supplementary data to this article can be found online. [file forres-0024-0017-S1.zip › 10.48130_forres-0024-0017-Suppl-DatasetS7.xlsx]

## Sheet: sheet1
Supplementary Dataset 7. Mapping statistics of RNA-Seq data for the test dataset The read count of each sample and the mapping rate for different mapping cases.
Sample	Number of input reads	Uniquely mapped reads number	Uniquely mapped reads %	Number of reads mapped to multiple loci	% of reads mapped to multiple loci	Number of reads mapped to too many loci	% of reads mapped to too many loci	% of reads unmapped too many mismatches	% of reads unmapped too short	% of reads unmapped other
ERR11268445	21609796	18770419	0.8686	1233273	0.0571	39474	0.0018	0	0.0714	0.0011
ERR11268446	21471017	18567700	0.8648	1254623	0.0584	46446	0.0022	0	0.0738	0.0008
ERR11268447	21935476	19068837	0.8693	1268311	0.0578	34449	0.0016	0	0.0705	0.0008
ERR11268448	21788054	18909437	0.8679	1266683	0.0581	26844	0.0012	0	0.0718	0.001
ERR11268449	22682301	19843539	0.8748	1300585	0.0573	41532	0.0018	0	0.0649	0.001
ERR11268450	20305858	17605793	0.867	1189364	0.0586	29937	0.0015	0	0.0718	0.0011
ERR11268451	22351064	19458423	0.8706	1262622	0.0565	29046	0.0013	0	0.0703	0.0013
ERR11268452	21800339	18920718	0.8679	1277651	0.0586	31051	0.0014	0	0.0709	0.0012
ERR11268453	21643175	18733439	0.8656	1227898	0.0567	33927	0.0016	0	0.075	0.0012
ERR11268454	22651534	19815369	0.8748	1288955	0.0569	38490	0.0017	0	0.0657	0.0009
ERR11268455	21534534	19013727	0.8829	1229087	0.0571	27363	0.0013	0	0.058	0.0007
ERR11268456	21373050	18927633	0.8856	1219244	0.057	29798	0.0014	0	0.0552	0.0007
ERR11268457	21579859	18981734	0.8796	1256205	0.0582	218173	0.0101	0	0.0514	0.0007
ERR11268458	22647757	20011977	0.8836	1280561	0.0565	41845	0.0018	0	0.0573	0.0007
ERR11268459	22564933	19968682	0.8849	1287396	0.0571	35967	0.0016	0	0.0557	0.0007
ERR11268460	21852942	19434235	0.8893	1249491	0.0572	27131	0.0012	0	0.0515	0.0007
ERR11268461	21907747	19406912	0.8858	1272242	0.0581	30706	0.0014	0	0.0538	0.0008
ERR11268462	21393396	18975456	0.887	1205423	0.0563	30572	0.0014	0	0.0545	0.0008
ERR11268463	22646704	20056631	0.8856	1337359	0.0591	33355	0.0015	0	0.0531	0.0008
ERR11268464	21597566	19085318	0.8837	1269459	0.0588	29286	0.0014	0	0.0552	0.001
SRR22681397	19980516	15936474	0.7976	1191544	0.0596	1207802	0.0604	0	0.0817	0.0006
SRR22681398	20531621	17220442	0.8387	1211953	0.059	650841	0.0317	0	0.07	0.0006
SRR22681399	21505145	18096098	0.8415	1318060	0.0613	515663	0.024	0	0.0728	0.0005
SRR22681400	19788912	16836863	0.8508	1217264	0.0615	404379	0.0204	0	0.0667	0.0005
SRR22681401	19505568	15752459	0.8076	1166046	0.0598	1155313	0.0592	0	0.0727	0.0007
SRR22681402	19913169	15940582	0.8005	1155197	0.058	1271735	0.0639	0	0.077	0.0006
SRR22681403	21585118	17967115	0.8324	1269970	0.0588	727924	0.0337	0	0.0744	0.0007
SRR22681411	20263054	16196894	0.7993	1148009	0.0567	1663535	0.0821	0	0.0613	0.0006
SRR22681414	20179625	16394674	0.8124	1222806	0.0606	988927	0.049	0	0.0773	0.0007
SRR22681415	19411914	15897253	0.8189	1223353	0.063	631415	0.0325	0	0.085	0.0005
SRR22681416	21719003	18194032	0.8377	1361671	0.0627	349515	0.0161	0	0.083	0.0005
SRR22681417	19448193	16223980	0.8342	1194552	0.0614	621084	0.0319	0	0.0718	0.0006
SRR22681418	21490724	17721714	0.8246	1363328	0.0634	520011	0.0242	0	0.0871	0.0006
SRR22681419	19332830	16142432	0.835	1203666	0.0623	413272	0.0214	0	0.0809	0.0005
SRR22681420	20139335	16258932	0.8073	1191157	0.0591	1230383	0.0611	0	0.0718	0.0007
SRR22681421	23181545	19197653	0.8281	1480933	0.0639	533599	0.023	0	0.0844	0.0005
SRR22681422	23797843	19931609	0.8375	1351518	0.0568	671514	0.0282	0	0.0768	0.0006
SRR22681423	20103724	17003083	0.8458	1155994	0.0575	314066	0.0156	0	0.0805	0.0006
SRR22954651	32551563	30392258	0.9337	1211713	0.0372	1327	0	0	0.029	0.0001
SRR22954652	35074775	32702679	0.9324	1354820	0.0386	1448	0	0	0.0289	0.0001
SRR22954653	32808773	30592005	0.9324	1267318	0.0386	1573	0	0	0.0288	0.0001
SRR22954654	33767073	31667993	0.9378	1260688	0.0373	1386	0	0	0.0247	0.0001
SRR22954655	33284661	31125894	0.9351	1256548	0.0378	983	0	0	0.027	0
SRR22954656	31316361	29342568	0.937	1153520	0.0368	1242	0	0	0.0261	0.0001
SRR24045017	23503480	6100346	0.2596	517288	0.022	15590931	0.6633	0	0.0536	0.0015
SRR24045018	20907747	17058871	0.8159	1240028	0.0593	156997	0.0075	0	0.1156	0.0016
SRR24045019	21693902	7314511	0.3372	583139	0.0269	12352626	0.5694	0	0.0652	0.0013
SRR24045020	19931936	9651252	0.4842	721306	0.0362	8183827	0.4106	0	0.0677	0.0013
SRR24045021	21340867	4427990	0.2075	399841	0.0187	15531553	0.7278	0	0.0443	0.0017
SRR24045022	23671430	11261759	0.4758	848608	0.0358	9776614	0.413	0	0.074	0.0014
SRR24045023	19249787	11452521	0.5949	832069	0.0432	5356343	0.2783	0	0.082	0.0016
SRR24045024	19291848	10131913	0.5252	749148	0.0388	6654603	0.3449	0	0.0895	0.0015
SRR24045025	23115785	5993560	0.2593	507022	0.0219	15402281	0.6663	0	0.0512	0.0013
SRR24045026	18848144	6046658	0.3208	538111	0.0285	11016236	0.5845	0	0.0646	0.0016
SRR24045027	21594240	12392128	0.5739	895606	0.0415	6644695	0.3077	0	0.0757	0.0012
SRR24045028	22084808	4913089	0.2225	456383	0.0207	15634101	0.7079	0	0.0473	0.0016
SRR24208619	25846012	20976115	0.8116	1296741	0.0502	590546	0.0228	0	0.1128	0.0026
SRR24208620	24620402	20353234	0.8267	1402606	0.057	422051	0.0171	0	0.0974	0.0018
SRR24208621	25597052	20400150	0.797	1346943	0.0526	242703	0.0095	0	0.137	0.0039
SRR24208622	25671104	20938744	0.8157	1309464	0.051	329231	0.0128	0	0.1184	0.0021
SRR24208623	24604553	20292160	0.8247	1353935	0.055	448432	0.0182	0	0.1001	0.0019
SRR24208624	23852725	19391831	0.813	1283557	0.0538	235876	0.0099	0	0.1206	0.0027
SRR24208625	24550026	18469358	0.7523	1197433	0.0488	2115137	0.0862	0	0.1104	0.0024
SRR24208626	22185001	18056418	0.8139	1201370	0.0542	159713	0.0072	0	0.1228	0.0019
SRR24208627	23556608	18674045	0.7927	1217252	0.0517	309922	0.0132	0	0.1397	0.0028
SRR24451040	19431154	11602222	0.5971	5686438	0.2926	156234	0.008	0	0.1011	0.0011
SRR24451041	22514952	13520768	0.6005	6390615	0.2838	144970	0.0064	0	0.1081	0.0011
SRR24451042	19002242	12357291	0.6503	4213047	0.2217	205478	0.0108	0	0.1159	0.0013
SRR24451043	22838485	13608158	0.5958	6602443	0.2891	254969	0.0112	0	0.1029	0.001
SRR24451044	19597919	11641996	0.594	5406438	0.2759	224214	0.0114	0	0.1175	0.0012
SRR24451045	26137833	15595890	0.5967	7102630	0.2717	308646	0.0118	0	0.1186	0.0011
SRR24451046	19988019	11839543	0.5923	5502602	0.2753	237756	0.0119	0	0.1192	0.0012
SRR24451047	19528798	10759144	0.5509	5001009	0.2561	1428813	0.0732	0	0.1186	0.0012
SRR24451048	23958727	14262896	0.5953	6934044	0.2894	266848	0.0111	0	0.1031	0.001
SRR24451049	25645906	15272524	0.5955	7545582	0.2942	289051	0.0113	0	0.098	0.001
SRR24502533	16349550	10000971	0.6117	676707	0.0414	173719	0.0106	0	0.3215	0.0148
SRR24502534	18153789	199413	0.011	16451	0.0009	19527	0.0011	0	0.5886	0.3984
SRR24502535	16079014	9848130	0.6125	676007	0.042	103442	0.0064	0	0.3317	0.0074
SRR24502536	21294526	13015586	0.6112	909250	0.0427	190747	0.009	0	0.3278	0.0093
SRR24502537	41919863	179695	0.0043	19298	0.0005	54649	0.0013	0	0.6067	0.3873
SRR24502538	25706480	15387837	0.5986	1061223	0.0413	277252	0.0108	0	0.3324	0.017
SRR24502539	34877234	254148	0.0073	22498	0.0006	41343	0.0012	0	0.5494	0.4415
SRR24502540	21391163	581221	0.0272	68078	0.0032	1823448	0.0852	0	0.586	0.2984
SRR24502541	16780954	9796868	0.5838	737624	0.044	265214	0.0158	0	0.3439	0.0126
SRR24502542	17559427	10022021	0.5707	755288	0.043	574946	0.0327	0	0.3376	0.0159
SRR24502543	18569699	11103099	0.5979	795589	0.0428	203824	0.011	0	0.3346	0.0136
SRR24502544	24489518	14840492	0.606	1046424	0.0427	341014	0.0139	0	0.3255	0.0118
SRR24502545	24956540	4292931	0.172	543095	0.0218	14033536	0.5623	0	0.2273	0.0166
SRR24502546	17572145	10754119	0.612	754570	0.0429	226368	0.0129	0	0.3215	0.0107
SRR24502547	23644612	13906616	0.5882	1016505	0.043	478826	0.0203	0	0.3351	0.0135
SRR24502548	24899405	206833	0.0083	18219	0.0007	42834	0.0017	0	0.6041	0.3851
SRR24502549	22132148	13167930	0.595	930518	0.042	349547	0.0158	0	0.3318	0.0154
SRR24502550	17216595	10471552	0.6082	708529	0.0412	177780	0.0103	0	0.3269	0.0134
SRR24502551	21033346	103834	0.0049	9793	0.0005	21744	0.001	0	0.5906	0.403
SRR24502552	19190113	11206744	0.584	817571	0.0426	406759	0.0212	0	0.3303	0.022
SRR24502553	29930885	176020	0.0059	17256	0.0006	52041	0.0017	0	0.6808	0.311
SRR24502554	32702752	18534568	0.5668	1332269	0.0407	1328377	0.0406	0	0.3374	0.0145
SRR24502555	26283051	5952235	0.2265	585435	0.0223	10184268	0.3875	0	0.318	0.0458
SRR24502556	18219142	10837444	0.5948	774461	0.0425	800946	0.044	0	0.3098	0.0089
SRR24502557	19324990	11306121	0.5851	800250	0.0414	143339	0.0074	0	0.3511	0.0151
SRR24502558	19667721	11552011	0.5874	818078	0.0416	228453	0.0116	0	0.3461	0.0133
SRR24502559	22789001	199344	0.0087	17579	0.0008	29226	0.0013	0	0.6093	0.3799
SRR24502560	30335404	226216	0.0075	22038	0.0007	67117	0.0022	0	0.705	0.2846
SRR24502561	24621833	14793211	0.6008	1034949	0.042	527131	0.0214	0	0.3236	0.0121
SRR24502562	30257598	198343	0.0066	17818	0.0006	36215	0.0012	0	0.5755	0.4161
SRR24502563	34202127	18972545	0.5547	1411014	0.0413	1872336	0.0547	0	0.3331	0.0162
SRR24502564	19453461	6079462	0.3125	545555	0.028	7303127	0.3754	0	0.2705	0.0136
SRR25083780	46832596	31434817	0.6712	2392625	0.0511	5251258	0.1121	0	0.165	0.0006
SRR25083781	39522090	29339327	0.7424	2162479	0.0547	291773	0.0074	0	0.1948	0.0008
SRR25083782	43456145	32390137	0.7454	2371447	0.0546	357180	0.0082	0	0.1911	0.0008
SRR25083783	43468375	26907201	0.619	2142527	0.0493	4936103	0.1136	0	0.2173	0.0008
SRR25083784	44101461	28152491	0.6384	2408190	0.0546	3247008	0.0736	0	0.2311	0.0023
SRR25083785	39590688	25716414	0.6496	2005266	0.0506	2805216	0.0709	0	0.2281	0.0008
SRR25703624	38351182	33023042	0.8611	2333920	0.0609	53141	0.0014	0	0.0762	0.0005
SRR25703625	25320519	21747026	0.8589	1533068	0.0605	34453	0.0014	0	0.0787	0.0005
SRR25703626	40131332	34465684	0.8588	2440557	0.0608	41365	0.001	0	0.0789	0.0004
SRR25703627	43143887	37061852	0.859	2681629	0.0622	52653	0.0012	0	0.0772	0.0004
